# Supplementary material for: Aquaporin locus (12q13.12) might contribute to susceptibility of temporomandibular joint disorder associated with periodontitis
Source: PLoS One. 2020 Mar 4;15(3):e0229245. doi: 10.1371/journal.pone.0229245 (PMC7055872; doi:10.1371/journal.pone.0229245)
Supplement: S1 Table — (XLSX) [file pone.0229245.s001.xlsx]

## Sheet: Arthritis 
FID	Sample Name	Father	Mother	Gender	Phenotype	rs10875989		rs1996315		rs2878771		rs296763		rs461872		rs3759129		rs3741559		rs467323		rs17159702		rs3736309
1	25	0	0	2	1	C	T	A	G	C	G	C	G	A	G	A	C	A	G	C	T	C	T	A	A
2	83	0	0	2	1	C	T	A	G	G	G	C	G	G	G	A	C	G	G	C	T	C	T	A	A
3	112	0	0	2	2	0	0	A	G	C	G	C	G	A	G	A	A	A	G	C	T	T	T	A	A
4	113	0	0	1	1	0	0	A	G	G	G	C	G	A	G	A	C	G	G	T	T	T	T	A	A
5	145	0	0	1	1	T	T	A	G	C	G	G	G	A	A	A	A	G	G	T	T	C	T	A	A
6	152	0	0	2	1	T	T	A	G	G	G	C	G	A	A	A	A	G	G	T	T	C	T	A	A
7	161	0	0	2	2	T	T	A	G	G	G	C	G	A	G	A	C	G	G	T	T	C	T	A	A
8	166	0	0	2	1	0	0	A	G	G	G	C	G	A	A	A	A	G	G	T	T	C	T	A	A
9	181	0	0	2	1	C	T	A	G	G	G	C	G	A	G	A	A	A	G	C	T	T	T	A	A
10	185	0	0	2	1	0	0	G	G	G	G	C	G	A	G	A	A	G	G	C	C	T	T	A	A
11	186	0	0	2	1	0	0	A	G	0	0	0	0	0	0	0	0	0	0	0	0	0	0	A	A
12	189	0	0	2	1	T	T	A	G	0	0	0	0	0	0	0	0	G	G	T	T	C	T	A	A
13	193	0	0	2	1	T	T	A	G	G	G	C	G	A	A	0	0	0	0	0	0	0	0	A	A
14	195	0	0	2	1	T	T	G	G	G	G	C	G	A	G	A	A	G	G	C	C	C	T	A	A
15	202	0	0	2	1	C	C	A	G	G	G	C	G	G	G	A	A	A	G	C	C	C	T	A	A
16	203	0	0	2	1	T	T	A	A	G	G	G	G	A	A	A	A	G	G	T	T	C	T	A	A
17	211	0	0	2	1	C	T	G	G	C	G	C	G	A	G	A	C	A	G	C	T	T	T	A	A
18	233	0	0	2	1	T	T	A	G	G	G	C	G	A	A	A	A	G	G	C	T	C	T	A	A
19	241	0	0	1	1	C	T	A	A	G	G	0	0	A	G	A	A	G	G	C	T	T	T	A	A
20	247	0	0	2	1	C	T	A	A	G	G	G	G	G	G	A	C	G	G	C	T	T	T	A	A
21	249	0	0	2	1	C	T	G	G	C	G	C	G	G	G	A	C	A	G	C	T	0	0	0	0
22	251	0	0	1	1	C	T	A	A	G	G	G	G	A	G	A	A	G	G	C	T	C	C	A	A
23	259	0	0	2	1	C	T	G	G	G	G	C	G	A	G	A	A	G	G	C	T	C	C	A	A
24	265	0	0	2	1	0	0	G	G	C	G	G	G	0	0	A	A	A	G	C	T	0	0	0	0
25	266	0	0	2	1	C	T	G	G	C	G	0	0	G	G	A	C	G	G	0	0	T	T	A	A
26	276	0	0	1	1	C	T	A	A	C	G	G	G	A	G	A	A	0	0	C	T	T	T	A	A
27	280	0	0	2	1	T	T	G	G	G	G	G	G	A	G	A	A	G	G	C	T	T	T	A	A
28	285	0	0	1	1	T	T	G	G	G	G	G	G	G	G	A	A	G	G	C	C	C	C	A	A
29	292	0	0	1	1	T	T	A	A	G	G	G	G	A	A	A	A	G	G	T	T	C	C	A	A
30	295	0	0	1	2	T	T	A	A	G	G	G	G	A	A	A	A	G	G	T	T	C	C	A	A
31	296	0	0	1	2	0	0	A	G	G	G	0	0	0	0	A	A	A	G	C	T	T	T	A	A
32	297	0	0	2	1	0	0	A	G	0	0	C	G	A	G	0	0	G	G	0	0	C	T	A	A
33	314	0	0	2	1	C	T	A	A	G	G	G	G	G	G	A	C	G	G	C	T	C	T	A	G
34	337	0	0	1	1	T	T	0	0	G	G	0	0	A	G	A	C	G	G	T	T	T	T	A	A
35	341	0	0	2	1	T	T	A	A	G	G	G	G	A	A	A	A	G	G	T	T	T	T	A	A
36	351	0	0	2	1	C	T	A	G	C	G	C	G	G	G	A	C	A	G	C	T	0	0	A	A
37	354	0	0	2	1	C	T	A	G	G	G	0	0	G	G	0	0	G	G	C	T	C	T	A	A
38	362	0	0	2	2	T	T	A	G	G	G	C	G	A	G	A	C	G	G	T	T	T	T	A	A
39	363	0	0	2	1	T	T	A	G	G	G	G	G	A	A	A	A	G	G	T	T	T	T	A	A
40	368	0	0	2	1	0	0	A	G	C	G	C	G	A	G	A	A	A	G	C	T	C	T	A	A
41	372	0	0	2	1	0	0	A	G	C	G	C	G	A	G	A	A	A	G	C	T	C	T	A	A
42	376	0	0	2	1	C	C	G	G	G	G	G	G	G	G	A	A	G	G	C	C	C	T	A	A
43	381	0	0	2	1	T	T	A	G	G	G	C	G	A	A	A	C	G	G	T	T	T	T	A	A
44	388	0	0	2	1	C	T	A	G	G	G	G	G	A	G	A	A	G	G	C	T	T	T	A	A
45	400	0	0	1	1	C	T	A	A	G	G	G	G	A	G	A	A	G	G	C	T	0	0	A	A
46	433	0	0	2	1	T	T	A	G	G	G	G	G	A	A	A	A	G	G	T	T	0	0	A	A
47	448	0	0	2	2	0	0	A	G	G	G	C	G	A	A	A	A	G	G	T	T	T	T	A	A
48	456	0	0	2	1	C	T	A	G	0	0	0	0	0	0	A	A	0	0	0	0	C	C	A	A
49	520	0	0	2	1	T	T	A	A	G	G	G	G	A	G	0	0	G	G	C	C	C	T	A	A
50	531	0	0	2	1	C	T	A	G	C	G	G	G	G	G	0	0	A	G	C	T	T	T	A	G
51	542	0	0	1	1	C	T	A	A	C	G	G	G	A	G	A	C	A	G	C	T	T	T	A	G
52	543	0	0	2	1	T	T	G	G	G	G	C	C	A	G	A	A	G	G	T	T	T	T	A	A
53	555	0	0	2	1	T	T	A	G	G	G	G	G	A	G	0	0	G	G	T	T	C	C	A	A
54	556	0	0	2	1	C	C	G	G	G	G	G	G	G	G	A	A	G	G	C	C	C	C	A	A
55	562	0	0	2	1	C	T	G	G	G	G	G	G	G	G	A	C	0	0	C	C	C	T	A	A
56	583	0	0	1	1	T	T	A	G	G	G	C	G	A	A	A	A	G	G	T	T	T	T	A	A
57	586	0	0	2	2	0	0	A	G	G	G	G	G	G	G	A	A	G	G	C	C	T	T	A	A
58	596	0	0	1	1	0	0	A	G	C	G	C	G	A	G	A	A	A	G	C	T	C	T	A	A
59	601	0	0	2	1	C	T	A	G	C	G	G	G	A	G	0	0	G	G	C	T	T	T	A	A
60	603	0	0	2	2	C	T	A	G	C	G	C	G	A	G	A	A	0	0	0	0	T	T	A	A
61	609	0	0	1	1	C	C	A	G	C	C	C	G	G	G	0	0	A	G	C	C	C	T	A	A
62	617	0	0	2	2	T	T	0	0	G	G	C	G	0	0	A	A	G	G	T	T	T	T	A	A
63	627	0	0	2	1	0	0	G	G	G	G	C	C	A	G	A	A	G	G	T	T	C	T	A	A
64	628	0	0	2	1	C	T	G	G	C	G	G	G	G	G	A	C	G	G	C	C	C	C	A	A
65	637	0	0	2	1	0	0	A	G	G	G	G	G	A	A	A	A	G	G	T	T	C	T	A	A
66	643	0	0	2	2	T	T	A	G	G	G	C	G	A	A	A	A	G	G	T	T	C	T	A	A
67	646	0	0	2	1	C	T	A	G	C	G	G	G	A	G	A	A	A	G	C	T	C	T	A	A
68	656	0	0	1	2	C	C	A	G	G	G	C	G	A	G	A	A	G	G	C	T	C	C	A	A
69	668	0	0	1	1	0	0	A	G	C	G	G	G	0	0	A	A	A	G	C	T	C	T	A	A
70	681	0	0	2	1	T	T	G	G	G	G	C	G	G	G	0	0	G	G	C	C	C	T	A	A
71	703	0	0	2	1	T	T	G	G	G	G	0	0	A	G	A	A	G	G	T	T	C	T	A	A
72	720	0	0	2	1	C	T	G	G	C	G	0	0	A	G	A	C	0	0	0	0	C	T	A	A
73	745	0	0	1	1	T	T	A	G	G	G	C	G	A	A	0	0	G	G	T	T	T	T	A	A
74	753	0	0	2	2	C	T	A	A	C	G	G	G	A	G	A	A	A	G	C	T	T	T	A	G
75	757	0	0	2	1	C	T	A	G	C	G	0	0	G	G	A	A	A	A	C	C	T	T	A	G
76	762	0	0	1	1	C	T	A	G	C	G	C	C	A	G	A	A	A	G	C	T	T	T	A	A
77	768	0	0	1	2	C	T	A	G	G	G	C	G	A	G	A	A	G	G	C	T	C	T	A	A
78	781	0	0	2	2	C	T	A	G	C	G	G	G	A	G	A	A	A	G	C	T	C	T	A	A
79	806	0	0	2	1	T	T	A	G	G	G	C	G	A	A	A	A	G	G	T	T	T	T	A	A
80	807	0	0	2	1	C	C	A	G	0	0	G	G	G	G	A	A	0	0	C	C	C	C	A	A
81	817	0	0	2	1	C	T	A	A	G	G	G	G	A	A	A	A	G	G	T	T	C	T	A	A
82	823	0	0	2	1	C	T	A	A	C	G	G	G	A	G	A	A	A	G	C	T	C	T	A	G
83	827	0	0	2	1	T	T	A	A	G	G	G	G	A	G	A	A	G	G	T	T	C	T	A	A
84	832	0	0	1	1	T	T	A	G	C	G	0	0	0	0	0	0	0	0	0	0	T	T	A	A
85	834	0	0	2	1	C	T	G	G	G	G	G	G	A	G	0	0	G	G	C	C	T	T	A	A
86	843	0	0	1	1	C	T	G	G	G	G	G	G	G	G	A	A	G	G	C	C	C	C	A	G
87	876	0	0	1	1	T	T	A	G	G	G	C	G	A	G	A	A	G	G	T	T	T	T	A	A
88	883	0	0	2	1	C	T	A	G	G	G	C	G	G	G	A	C	G	G	C	C	C	C	A	A
89	889	0	0	2	1	T	T	A	G	G	G	G	G	A	G	A	C	G	G	T	T	C	T	A	A
90	893	0	0	1	1	T	T	G	G	G	G	C	G	A	A	A	C	G	G	T	T	C	T	A	A
91	901	0	0	1	1	0	0	A	G	G	G	G	G	0	0	A	A	A	G	C	T	C	T	A	G
92	903	0	0	1	1	T	T	A	G	G	G	C	G	A	A	0	0	G	G	T	T	C	T	A	A
93	913	0	0	1	1	C	T	A	A	G	G	G	G	G	G	A	A	G	G	C	T	C	T	A	A
94	915	0	0	2	1	0	0	A	G	C	G	C	G	A	G	A	C	A	G	C	T	C	C	A	A
95	931	0	0	1	1	0	0	G	G	0	0	0	0	0	0	A	A	0	0	T	T	T	T	A	G
96	938	0	0	2	1	C	T	A	G	C	G	0	0	0	0	A	C	0	0	C	T	T	T	A	A
97	943	0	0	1	2	0	0	G	G	C	G	G	G	G	G	0	0	A	G	C	T	T	T	A	A
98	946	0	0	2	1	C	T	A	A	G	G	G	G	G	G	A	C	G	G	C	T	T	T	A	A
99	970	0	0	1	1	T	T	G	G	G	G	C	G	A	A	C	C	0	0	T	T	T	T	A	A
100	971	0	0	2	1	0	0	G	G	G	G	C	G	G	G	A	A	G	G	0	0	C	C	A	A
101	989	0	0	2	1	C	T	G	G	C	G	C	G	0	0	0	0	A	G	C	C	T	T	A	A
102	997	0	0	1	1	C	T	G	G	G	G	C	G	G	G	A	A	G	G	C	C	C	C	A	A
103	1043	0	0	2	2	C	T	A	G	G	G	G	G	G	G	A	A	G	G	C	C	0	0	A	A
104	1074	0	0	2	1	C	T	A	A	C	G	G	G	A	G	A	A	A	G	C	T	T	T	A	A
105	1090	0	0	2	1	C	T	G	G	C	G	C	G	A	G	A	A	A	G	C	T	T	T	A	A
106	1094	0	0	2	1	T	T	A	G	G	G	C	G	A	A	A	A	G	G	C	T	C	T	A	A
107	1097	0	0	2	1	0	0	A	A	G	G	G	G	0	0	A	A	0	0	T	T	T	T	A	G
108	1137	0	0	2	1	T	T	G	G	G	G	C	G	G	G	0	0	0	0	C	T	C	T	A	A
109	1143	0	0	1	1	C	C	A	G	C	G	G	G	G	G	0	0	A	G	C	C	C	C	A	A
110	1166	0	0	2	2	C	C	A	A	C	C	G	G	G	G	A	C	A	A	C	C	C	C	A	G
111	1170	0	0	1	1	C	T	A	G	C	G	G	G	A	G	A	A	A	G	C	T	C	T	A	A
112	1176	0	0	1	2	C	T	A	G	G	G	G	G	G	G	A	A	G	G	0	0	C	T	A	A
113	1183	0	0	2	2	C	C	A	A	C	C	G	G	G	G	A	C	G	G	C	C	T	T	A	A
114	1195	0	0	2	1	C	T	A	G	C	G	C	G	A	G	A	A	G	G	C	T	C	C	A	A
115	1198	0	0	1	2	T	T	A	G	G	G	G	G	A	G	A	A	G	G	T	T	C	T	A	A
116	1208	0	0	2	1	C	T	A	G	G	G	G	G	A	G	A	C	G	G	C	T	C	T	A	A
117	1218	0	0	2	1	C	T	A	G	G	G	C	G	G	G	A	A	G	G	C	T	T	T	A	A
118	1225	0	0	1	1	T	T	G	G	G	G	C	G	A	G	A	C	G	G	T	T	T	T	A	A
119	1237	0	0	2	1	C	T	A	G	C	G	G	G	A	G	A	A	A	G	C	T	C	T	A	A
120	1256	0	0	2	1	T	T	A	A	G	G	G	G	A	G	A	A	0	0	0	0	T	T	A	A
121	1276	0	0	2	1	T	T	G	G	G	G	C	G	G	G	0	0	G	G	T	T	T	T	A	A
122	1277	0	0	2	1	C	T	A	G	G	G	C	G	A	A	C	C	G	G	T	T	T	T	A	A
123	1285	0	0	1	1	C	T	G	G	G	G	C	G	A	G	A	A	G	G	C	T	T	T	A	A
124	1289	0	0	2	1	T	T	A	A	G	G	G	G	A	G	A	A	G	G	T	T	C	T	A	A
125	1291	0	0	1	1	0	0	A	A	G	G	G	G	A	A	A	C	G	G	T	T	T	T	A	A
126	1300	0	0	1	1	C	T	A	A	C	G	G	G	A	G	0	0	A	G	C	T	T	T	A	A
127	1322	0	0	2	1	T	T	G	G	G	G	C	G	A	A	A	A	G	G	T	T	C	T	A	A
128	1340	0	0	2	1	C	T	A	A	G	G	G	G	A	G	A	A	G	G	C	T	T	T	A	A
129	1366	0	0	2	2	C	T	G	G	G	G	G	G	A	G	A	A	G	G	C	T	T	T	A	A
130	1378	0	0	2	1	T	T	A	G	G	G	C	G	A	G	A	A	G	G	T	T	C	T	A	A
131	1387	0	0	2	1	C	T	A	G	C	G	C	G	G	G	A	C	G	G	C	T	T	T	A	A
132	1411	0	0	2	2	0	0	A	A	0	0	0	0	G	G	A	C	0	0	0	0	T	T	A	A
133	1419	0	0	2	1	T	T	A	G	G	G	C	G	A	G	0	0	G	G	T	T	C	T	A	A
134	1440	0	0	1	1	T	T	A	G	G	G	C	G	A	A	A	C	G	G	T	T	T	T	A	A
135	1445	0	0	2	2	T	T	A	A	G	G	G	G	A	A	A	A	G	G	T	T	C	T	A	A
136	1449	0	0	1	2	C	T	G	G	0	0	C	G	A	G	A	A	A	G	C	T	T	T	A	A
137	1468	0	0	1	1	T	T	A	G	G	G	G	G	A	G	A	A	G	G	C	T	C	C	A	A
138	1477	0	0	2	2	T	T	G	G	G	G	C	C	A	A	A	A	G	G	T	T	T	T	A	A
139	1478	0	0	2	1	T	T	G	G	G	G	C	G	A	G	A	A	G	G	T	T	C	C	A	A
140	1482	0	0	1	1	T	T	A	G	G	G	G	G	A	A	A	C	G	G	T	T	C	T	A	A
141	1485	0	0	2	1	T	T	G	G	G	G	G	G	A	A	A	A	G	G	C	T	C	T	A	A
142	1493	0	0	2	1	C	T	A	A	G	G	G	G	G	G	A	A	G	G	C	T	C	T	A	A
143	1495	0	0	1	1	T	T	0	0	0	0	0	0	0	0	A	C	G	G	T	T	C	T	A	A
144	1499	0	0	2	1	C	C	A	G	C	G	G	G	0	0	0	0	A	A	0	0	C	T	A	A
145	1521	0	0	2	2	T	T	G	G	G	G	C	C	A	G	0	0	G	G	T	T	C	T	A	A
146	1527	0	0	2	1	0	0	A	G	0	0	0	0	0	0	A	C	0	0	0	0	C	T	A	A
147	1543	0	0	2	1	T	T	A	A	G	G	G	G	A	A	0	0	G	G	T	T	C	T	A	A
148	1557	0	0	1	1	T	T	A	G	G	G	G	G	A	G	A	A	G	G	T	T	C	T	A	A
149	1586	0	0	2	1	0	0	G	G	G	G	C	C	A	G	A	C	G	G	C	C	C	C	A	A
150	1590	0	0	1	1	T	T	A	A	G	G	G	G	A	G	A	A	G	G	T	T	C	T	A	A
151	1591	0	0	2	1	C	T	A	G	C	G	G	G	A	G	0	0	G	G	C	T	T	T	A	A
152	1603	0	0	1	1	T	T	G	G	G	G	C	C	A	A	A	A	G	G	T	T	T	T	A	A
153	1614	0	0	1	1	0	0	A	G	C	G	G	G	0	0	A	A	A	G	C	T	C	T	A	A
154	1626	0	0	1	2	0	0	A	G	G	G	G	G	0	0	A	A	G	G	T	T	C	T	A	A
155	1656	0	0	1	2	0	0	A	G	C	G	C	G	0	0	A	C	G	G	T	T	C	C	A	A
156	1661	0	0	2	1	T	T	A	G	0	0	G	G	A	G	0	0	0	0	T	T	C	T	A	G
157	1666	0	0	2	1	C	T	A	A	G	G	G	G	A	G	A	A	0	0	C	T	C	T	A	A
158	1670	0	0	2	1	C	T	0	0	C	G	G	G	A	G	A	A	0	0	C	T	T	T	A	A
159	1673	0	0	1	1	T	T	A	G	G	G	C	G	G	G	A	C	0	0	C	T	T	T	A	A
160	1674	0	0	1	2	C	C	A	A	G	G	C	G	A	G	A	A	0	0	C	T	T	T	A	A
161	1675	0	0	2	2	T	T	A	G	G	G	C	G	G	G	C	C	0	0	T	T	T	T	A	A
162	1676	0	0	2	1	C	T	A	G	G	G	C	G	A	G	A	C	0	0	T	T	C	T	A	A
163	1716	0	0	2	1	0	0	A	G	G	G	C	G	A	G	0	0	0	0	T	T	C	T	A	A
164	1719	0	0	2	1	C	T	A	G	G	G	G	G	G	G	A	C	0	0	0	0	T	T	A	A
165	1720	0	0	2	1	C	C	G	G	C	C	G	G	G	G	A	A	0	0	C	C	0	0	A	A
166	1722	0	0	2	1	C	T	G	G	C	G	C	C	G	G	A	C	0	0	C	T	C	C	A	A
167	1727	0	0	1	1	C	T	A	G	C	G	G	G	0	0	A	A	0	0	C	T	T	T	A	G
168	1734	0	0	1	1	C	C	A	G	C	G	0	0	0	0	0	0	G	G	0	0	T	T	A	A
169	1734	0	0	1	2	T	T	A	G	C	G	0	0	A	A	0	0	G	G	0	0	0	0	A	A
170	1748	0	0	1	1	T	T	A	A	G	G	G	G	A	A	A	A	G	G	T	T	T	T	A	A
171	1754	0	0	2	1	T	T	A	A	G	G	G	G	A	A	A	A	G	G	T	T	C	T	A	A
172	1756	0	0	2	1	C	T	A	G	G	G	G	G	A	G	A	A	G	G	C	T	C	T	A	A
173	1785	0	0	2	1	C	C	A	A	C	G	G	G	G	G	A	A	A	A	C	C	T	T	A	G
174	1787	0	0	2	2	T	T	A	G	C	G	0	0	G	G	A	C	G	G	C	C	C	C	A	A
175	1792	0	0	1	1	T	T	A	G	G	G	C	G	A	A	A	A	G	G	T	T	C	C	A	A
176	1800	0	0	2	1	T	T	A	G	G	G	G	G	A	A	A	A	0	0	0	0	T	T	A	A
177	1802	0	0	2	1	C	T	A	G	G	G	G	G	A	G	A	A	G	G	C	T	T	T	A	A
178	1813	0	0	2	2	T	T	A	G	G	G	C	G	A	A	A	A	G	G	T	T	C	T	A	A
179	1819	0	0	1	1	T	T	G	G	G	G	C	C	G	G	C	C	G	G	T	T	C	T	A	A
180	1827	0	0	2	1	0	0	A	G	G	G	G	G	A	A	0	0	G	G	T	T	T	T	A	A
181	1833	0	0	2	1	0	0	A	G	C	G	0	0	0	0	0	0	0	0	0	0	C	T	A	A
182	1839	0	0	2	2	0	0	G	G	G	G	G	G	G	G	A	A	G	G	C	C	C	T	A	A
183	1845	0	0	1	1	C	T	G	G	G	G	G	G	G	G	A	C	G	G	C	T	T	T	A	A
184	1848	0	0	1	1	0	0	A	G	C	G	G	G	A	G	A	A	G	G	C	T	T	T	A	A
185	1865	0	0	2	2	T	T	A	G	C	G	C	G	A	G	A	A	A	G	C	T	T	T	A	A
186	1885	0	0	2	1	C	C	A	A	C	G	G	G	G	G	A	A	A	G	C	C	C	T	A	G
187	1891	0	0	2	1	T	T	A	G	G	G	G	G	A	A	A	A	G	G	T	T	T	T	A	A
188	1894	0	0	2	1	C	T	A	G	C	G	C	G	A	G	0	0	G	G	0	0	C	T	A	A
189	1895	0	0	2	2	C	T	G	G	G	G	C	G	G	G	A	C	G	G	C	T	C	T	A	A
190	1900	0	0	2	1	C	T	A	A	G	G	G	G	A	G	A	A	G	G	C	T	T	T	A	A
191	1904	0	0	2	1	C	C	A	G	C	C	0	0	0	0	A	A	0	0	C	C	T	T	A	G
192	1906	0	0	1	2	C	T	A	G	C	G	G	G	0	0	0	0	0	0	0	0	T	T	A	G
193	1909	0	0	2	1	0	0	A	G	0	0	0	0	A	A	0	0	0	0	0	0	C	T	A	A
194	1913	0	0	2	1	T	T	A	G	C	G	G	G	A	G	A	A	A	G	C	T	C	T	A	G
195	1917	0	0	1	1	0	0	A	G	G	G	G	G	A	G	A	C	G	G	T	T	C	T	A	G
196	1924	0	0	2	1	T	T	A	G	G	G	C	G	A	G	A	C	G	G	T	T	T	T	A	A
197	1929	0	0	2	2	C	T	A	G	C	G	C	G	A	G	0	0	A	G	C	T	T	T	A	G
198	1931	0	0	1	1	C	T	A	G	G	G	G	G	G	G	A	A	G	G	C	T	T	T	A	A
199	1940	0	0	1	1	C	T	A	G	C	G	G	G	A	G	A	A	A	G	C	T	T	T	A	G
200	1944	0	0	2	1	C	T	A	G	C	G	G	G	A	G	A	A	A	G	0	0	C	T	A	A
201	1946	0	0	2	1	0	0	G	G	G	G	C	C	A	G	A	A	G	G	C	T	C	C	A	A
202	1964	0	0	1	1	0	0	A	G	0	0	G	G	A	A	A	A	G	G	T	T	C	T	A	A
203	1971	0	0	2	1	C	T	G	G	G	G	C	G	G	G	A	C	G	G	C	C	C	C	A	A
204	1974	0	0	2	2	C	T	A	G	C	G	G	G	A	G	0	0	A	G	C	T	0	0	A	G
205	1975	0	0	2	1	T	T	G	G	G	G	C	G	G	G	0	0	G	G	C	C	C	C	A	A
206	1977	0	0	1	1	0	0	A	G	G	G	G	G	G	G	A	A	G	G	C	C	C	T	A	A
207	1979	0	0	2	1	C	T	A	A	G	G	G	G	A	G	A	A	G	G	C	T	C	C	A	G
208	1985	0	0	2	2	C	T	A	G	C	G	C	G	A	G	A	A	A	G	C	T	T	T	A	A
209	1989	0	0	1	1	0	0	A	G	C	G	G	G	G	G	A	A	A	G	C	C	T	T	A	A
210	2002	0	0	1	1	C	T	A	A	G	G	G	G	G	G	A	C	G	G	C	T	T	T	A	A
211	2004	0	0	2	1	T	T	A	A	G	G	G	G	A	A	A	A	G	G	T	T	C	T	A	A
212	2010	0	0	2	1	T	T	G	G	G	G	C	G	G	G	A	C	G	G	C	C	C	C	A	A
213	2013	0	0	2	1	T	T	A	A	G	G	G	G	A	G	A	A	G	G	C	T	T	T	A	A
214	2016	0	0	1	2	0	0	A	G	C	G	0	0	0	0	0	0	0	0	0	0	0	0	A	A
215	2029	0	0	2	2	C	T	G	G	0	0	G	G	A	G	A	A	G	G	C	C	C	T	A	A
216	2030	0	0	2	1	C	C	A	A	G	G	G	G	G	G	0	0	0	0	0	0	C	T	A	G
217	2031	0	0	2	1	T	T	A	G	0	0	C	G	G	G	0	0	G	G	T	T	T	T	A	G
218	2041	0	0	2	2	0	0	A	G	G	G	G	G	A	A	A	C	G	G	0	0	T	T	A	G
219	2044	0	0	1	2	0	0	A	G	G	G	C	G	A	A	A	A	G	G	T	T	T	T	A	A
220	2047	0	0	2	2	C	T	A	G	G	G	G	G	A	G	A	A	A	G	C	T	C	T	A	G
221	2070	0	0	2	2	0	0	A	G	0	0	G	G	A	G	A	A	G	G	C	T	C	T	A	A
222	2073	0	0	2	1	C	T	A	G	G	G	G	G	A	G	A	A	G	G	C	T	C	T	A	A
223	2080	0	0	2	1	C	T	A	A	0	0	G	G	A	G	A	A	A	G	C	T	C	T	A	G
224	2090	0	0	1	1	C	T	G	G	0	0	C	G	A	G	A	A	G	G	C	T	T	T	A	A
225	2095	0	0	1	1	T	T	A	G	0	0	C	G	A	A	A	A	G	G	T	T	C	T	A	A
226	2099	0	0	1	1	C	T	A	G	G	G	G	G	A	G	A	A	G	G	C	T	C	T	A	A
227	2107	0	0	1	1	C	C	A	G	0	0	G	G	G	G	A	A	A	A	C	C	T	T	A	G
228	2109	0	0	2	1	T	T	G	G	C	G	0	0	A	G	A	A	G	G	C	T	C	T	A	A
229	2117	0	0	1	2	T	T	G	G	G	G	C	G	A	A	A	A	G	G	T	T	C	T	A	A
230	2136	0	0	2	1	C	T	A	A	G	G	G	G	A	G	0	0	A	G	C	T	T	T	A	G
231	2137	0	0	1	1	C	T	A	G	0	0	C	G	G	G	A	C	A	G	C	T	C	T	A	A
232	2143	0	0	2	1	0	0	A	G	C	G	C	G	A	A	A	A	G	G	T	T	T	T	A	A
233	2151	0	0	2	1	T	T	A	A	G	G	G	G	A	A	A	A	G	G	T	T	C	T	A	A
234	2173	0	0	2	1	C	T	A	G	0	0	C	G	A	G	A	A	A	G	C	T	C	T	A	A
235	2182	0	0	2	1	C	T	A	A	G	G	G	G	A	G	A	A	A	G	C	T	T	T	A	G
236	2188	0	0	1	2	T	T	A	G	G	G	C	G	A	G	A	C	G	G	T	T	C	T	A	A
237	2192	0	0	1	1	C	T	A	A	0	0	0	0	A	G	A	A	A	G	C	T	T	T	A	G
238	2197	0	0	1	1	C	T	A	G	0	0	G	G	G	G	A	A	A	G	C	C	C	T	A	G
239	2198	0	0	2	1	C	T	A	G	C	G	0	0	G	G	A	C	G	G	C	T	C	T	A	A
240	2209	0	0	1	2	0	0	A	G	C	G	0	0	G	G	0	0	G	G	0	0	T	T	A	A
241	2228	0	0	2	2	C	T	A	G	C	G	0	0	0	0	0	0	0	0	0	0	C	T	A	G
242	2229	0	0	2	2	T	T	0	0	C	G	G	G	A	A	A	A	G	G	0	0	C	C	A	A
243	2234	0	0	2	1	T	T	G	G	C	G	C	G	A	G	C	C	G	G	T	T	0	0	A	A
244	2251	0	0	1	1	C	T	A	G	C	G	0	0	A	G	A	A	A	G	0	0	T	T	A	A
245	2253	0	0	2	2	C	C	A	A	C	G	G	G	G	G	A	A	A	G	0	0	C	T	A	G
246	2256	0	0	1	1	C	T	G	G	C	G	C	G	G	G	A	C	G	G	0	0	C	T	A	A
247	2258	0	0	2	2	0	0	G	G	0	0	C	G	A	G	0	0	A	G	0	0	T	T	A	G
248	2277	0	0	1	1	C	T	A	G	C	G	C	G	G	G	A	A	A	G	0	0	C	T	A	A
249	2280	0	0	2	1	0	0	A	G	C	G	G	G	0	0	A	A	G	G	0	0	C	T	A	A
250	2293	0	0	1	2	C	T	G	G	C	G	C	G	A	G	A	A	A	G	0	0	C	T	A	G
251	2316	0	0	2	1	0	0	G	G	C	G	C	G	G	G	0	0	G	G	0	0	T	T	A	A
252	2317	0	0	2	1	C	T	A	G	C	G	0	0	G	G	A	C	G	G	0	0	C	C	A	A
253	2320	0	0	2	1	0	0	A	G	C	G	C	G	A	G	A	A	A	G	C	T	C	T	A	G
254	2323	0	0	2	1	C	T	A	A	G	G	G	G	A	G	A	A	A	G	C	T	T	T	A	G
255	2332	0	0	1	1	T	T	G	G	G	G	C	G	A	G	A	C	G	G	T	T	C	T	A	A
256	2335	0	0	2	2	C	T	A	A	G	G	G	G	G	G	A	A	G	G	C	C	C	T	A	A
257	2342	0	0	1	1	T	T	A	G	G	G	G	G	A	G	A	A	G	G	C	T	C	C	A	A
258	2357	0	0	2	1	T	T	A	G	C	G	G	G	0	0	C	C	G	G	T	T	T	T	A	A
259	2359	0	0	2	1	0	0	A	G	C	G	0	0	0	0	0	0	0	0	0	0	C	T	A	A
260	2360	0	0	2	1	0	0	A	G	C	G	C	G	A	G	A	A	A	G	C	T	C	T	A	G
261	2361	0	0	2	1	0	0	0	0	G	G	G	G	G	G	A	A	A	G	C	C	T	T	A	A
262	2363	0	0	2	1	0	0	A	A	C	G	G	G	A	A	A	A	G	G	T	T	C	T	A	A
263	2391	0	0	2	1	C	T	A	G	G	G	C	G	G	G	A	C	A	G	C	T	C	T	A	A
264	2392	0	0	2	1	C	T	A	G	C	G	0	0	0	0	0	0	0	0	0	0	C	T	A	A
265	2401	0	0	1	1	0	0	0	0	G	G	0	0	A	A	0	0	0	0	0	0	C	T	A	A
266	2411	0	0	1	1	T	T	G	G	G	G	G	G	A	G	A	C	G	G	C	T	C	T	A	A
267	2413	0	0	1	1	C	T	A	A	G	G	G	G	A	G	A	A	G	G	C	T	C	T	A	A
268	2420	0	0	2	1	C	T	A	G	G	G	C	G	G	G	A	C	A	G	C	T	C	C	A	A
269	2422	0	0	1	1	0	0	A	G	G	G	C	G	A	G	0	0	G	G	C	T	T	T	A	A
270	2423	0	0	2	1	T	T	G	G	G	G	0	0	A	A	A	A	0	0	T	T	C	T	A	A
271	2427	0	0	2	2	T	T	A	G	C	G	C	G	A	G	A	C	G	G	T	T	C	C	A	A
272	2431	0	0	2	2	C	T	A	G	0	0	C	G	A	G	A	A	A	G	C	T	T	T	A	G
273	2432	0	0	2	1	0	0	A	G	G	G	C	G	A	G	0	0	0	0	C	T	C	T	0	0
274	2447	0	0	2	1	C	T	A	A	G	G	G	G	A	G	A	A	G	G	C	T	T	T	A	G
275	2458	0	0	2	1	C	T	A	G	G	G	G	G	G	G	A	A	G	G	C	C	C	C	A	A
276	2465	0	0	1	1	T	T	A	G	C	G	C	G	A	A	0	0	G	G	T	T	T	T	A	A
277	2470	0	0	1	1	C	T	G	G	G	G	G	G	A	G	A	A	G	G	C	T	C	T	A	A
278	2477	0	0	1	1	0	0	A	G	C	G	G	G	A	G	0	0	G	G	C	C	C	T	A	A
279	2479	0	0	1	1	C	T	A	A	G	G	G	G	A	G	A	A	A	G	C	T	C	T	A	G
280	2484	0	0	1	1	C	T	G	G	G	G	C	G	G	G	A	A	G	G	C	C	T	T	A	A
281	2485	0	0	2	1	0	0	A	G	G	G	G	G	G	G	A	A	G	G	C	C	C	C	A	A
282	2488	0	0	1	1	T	T	0	0	G	G	C	G	A	G	A	C	G	G	T	T	T	T	A	A
283	2514	0	0	2	1	T	T	A	G	G	G	C	G	A	A	A	A	G	G	T	T	T	T	A	A
284	2518	0	0	2	2	C	T	A	G	0	0	G	G	A	G	A	A	G	G	C	T	C	T	A	A
285	2521	0	0	1	1	0	0	A	G	G	G	0	0	0	0	0	0	G	G	0	0	C	T	A	A
286	2529	0	0	2	1	C	T	A	G	C	G	C	G	G	G	A	C	G	G	C	C	C	C	A	A
287	2530	0	0	2	1	C	T	A	G	C	G	C	G	A	G	0	0	A	G	C	T	C	T	A	A
288	2538	0	0	1	1	0	0	A	G	G	G	0	0	0	0	0	0	0	0	C	T	T	T	A	A
289	2544	0	0	2	1	0	0	A	G	G	G	G	G	G	G	0	0	A	G	0	0	C	T	A	A
290	2557	0	0	1	1	0	0	A	G	C	G	C	G	A	A	0	0	G	G	T	T	C	C	A	A
291	2569	0	0	2	1	0	0	G	G	C	G	G	G	G	G	0	0	A	G	C	C	C	C	A	A
292	2586	0	0	2	1	0	0	A	G	G	G	0	0	0	0	0	0	0	0	0	0	C	T	A	A
293	2587	0	0	2	1	0	0	A	G	G	G	G	G	G	G	0	0	G	G	C	T	C	T	A	A
294	2596	0	0	1	1	C	T	A	A	G	G	G	G	A	G	0	0	G	G	C	T	C	T	A	A
295	2609	0	0	1	1	C	C	G	G	C	C	C	C	0	0	A	A	G	G	C	T	C	T	A	A
296	2631	0	0	2	1	0	0	A	G	G	G	C	G	G	G	A	A	A	A	C	C	C	T	A	G
297	2631	0	0	1	1	T	T	0	0	G	G	G	G	A	A	0	0	G	G	T	T	C	T	A	A
298	2634	0	0	2	1	0	0	A	G	G	G	C	G	A	A	A	A	G	G	T	T	T	T	A	A
299	2638	0	0	2	1	C	T	0	0	G	G	G	G	G	G	A	A	G	G	C	C	C	C	A	A
300	2646	0	0	2	1	T	T	G	G	C	G	C	G	G	G	0	0	G	G	C	C	C	C	A	G
301	2650	0	0	2	1	C	T	G	G	G	G	G	G	A	G	0	0	G	G	C	T	T	T	A	A
302	2667	0	0	2	1	0	0	A	G	G	G	G	G	A	G	0	0	G	G	C	T	C	C	A	A
303	2669	0	0	2	1	0	0	A	G	G	G	C	G	A	G	0	0	G	G	T	T	T	T	A	A
304	2675	0	0	1	2	T	T	A	G	G	G	0	0	A	G	0	0	G	G	T	T	T	T	A	A
305	2677	0	0	1	1	T	T	A	G	C	G	C	G	A	G	0	0	G	G	T	T	C	T	A	A
306	2684	0	0	1	1	C	C	A	G	C	G	G	G	A	G	A	A	A	G	C	T	T	T	A	G
307	2690	0	0	2	1	C	T	A	G	G	G	C	G	G	G	A	C	G	G	C	T	T	T	A	A
308	2693	0	0	1	1	T	T	0	0	C	G	C	G	G	G	A	A	G	G	C	C	C	T	A	A
309	2697	0	0	2	1	0	0	G	G	G	G	G	G	A	G	A	A	A	G	C	T	C	T	A	A
310	2707	0	0	1	1	C	T	A	A	C	G	G	G	A	G	A	A	G	G	C	T	C	C	A	A
311	2716	0	0	2	1	0	0	0	0	C	G	G	G	A	G	A	A	A	G	C	T	C	T	A	A
312	2762	0	0	2	2	0	0	0	0	G	G	0	0	0	0	0	0	0	0	0	0	C	T	A	A
313	2790	0	0	1	1	0	0	G	G	G	G	G	G	G	G	C	C	A	G	C	T	C	T	A	G
314	2793	0	0	1	1	0	0	0	0	G	G	C	G	0	0	A	A	G	G	T	T	T	T	A	A
315	2794	0	0	2	2	C	T	A	G	0	0	G	G	0	0	A	A	G	G	C	T	T	T	A	A
316	2804	0	0	2	2	C	T	A	G	C	G	G	G	G	G	A	A	G	G	C	C	C	C	A	A
317	2823	0	0	2	1	T	T	A	A	C	G	G	G	A	G	0	0	G	G	0	0	C	T	A	A
318	2824	0	0	2	1	C	T	A	G	C	G	C	G	A	G	A	A	A	G	C	T	T	T	A	A
319	2828	0	0	2	1	0	0	A	A	G	G	0	0	G	G	0	0	A	G	C	C	T	T	0	0
320	2851	0	0	2	1	0	0	A	G	G	G	C	G	0	0	A	A	G	G	C	C	C	C	0	0
321	2852	0	0	1	1	0	0	A	G	C	G	C	G	G	G	A	C	A	G	C	T	C	C	0	0
322	2855	0	0	1	1	0	0	A	G	C	G	C	G	0	0	A	C	A	G	C	T	T	T	0	0
323	2874	0	0	2	1	T	T	A	G	0	0	0	0	A	G	A	A	G	G	C	T	C	C	0	0
324	2893	0	0	2	1	T	T	A	G	G	G	0	0	A	A	0	0	G	G	0	0	C	T	0	0
325	2895	0	0	2	1	T	T	0	0	0	0	0	0	0	0	C	C	G	G	T	T	C	T	A	A
326	2903	0	0	2	1	T	T	0	0	C	G	C	G	G	G	A	A	G	G	C	C	T	T	A	A
327	2922	0	0	2	1	C	T	A	G	G	G	G	G	G	G	A	A	A	G	0	0	C	T	A	G
328	2933	0	0	2	1	T	T	A	G	C	G	G	G	0	0	A	C	G	G	T	T	T	T	A	A
329	2939	0	0	2	2	C	T	A	G	C	G	C	G	G	G	0	0	G	G	C	T	C	T	0	0
330	2941	0	0	1	2	0	0	A	G	C	G	C	G	0	0	A	A	G	G	C	T	C	T	A	A
331	2955	0	0	1	2	C	T	A	G	C	G	0	0	A	G	A	A	A	G	C	T	T	T	0	0
332	2956	0	0	2	2	C	T	G	G	C	G	C	G	G	G	0	0	G	G	C	T	C	T	0	0
333	2958	0	0	1	1	T	T	A	G	G	G	G	G	G	G	A	C	A	G	T	T	C	T	0	0
334	2966	0	0	2	1	T	T	A	G	0	0	0	0	0	0	A	A	A	G	C	T	C	C	0	0
335	2978	0	0	1	1	C	C	A	G	C	G	G	G	0	0	A	A	G	G	C	C	C	C	0	0
336	2987	0	0	1	2	T	T	A	G	C	G	G	G	0	0	0	0	G	G	0	0	T	T	0	0
337	3005	0	0	2	2	0	0	0	0	G	G	C	G	A	A	0	0	G	G	T	T	C	T	0	0
338	3022	0	0	2	1	0	0	A	G	C	G	C	C	A	A	A	A	G	G	T	T	T	T	0	0
339	3025	0	0	2	1	0	0	0	0	G	G	G	G	A	G	A	A	A	G	C	T	C	T	0	0
340	3027	0	0	2	1	0	0	G	G	G	G	0	0	A	G	A	C	G	G	T	T	T	T	0	0
341	3031	0	0	2	1	0	0	G	G	C	G	C	C	G	G	0	0	G	G	C	T	C	C	A	A
342	3081	0	0	2	2	T	T	A	G	G	G	G	G	A	G	A	C	G	G	T	T	T	T	A	A
343	3083	0	0	2	1	C	T	A	G	C	G	C	G	A	G	A	C	A	G	C	T	C	T	0	0
344	3089	0	0	2	1	C	T	A	G	C	G	G	G	A	G	A	A	G	G	C	T	C	T	A	A
345	3098	0	0	2	2	C	T	A	G	C	G	G	G	0	0	A	C	A	G	C	T	T	T	0	0
346	3099	0	0	1	1	C	T	A	G	C	G	0	0	0	0	A	A	A	G	T	T	C	T	A	A
347	3109	0	0	2	1	T	T	A	G	C	G	C	G	0	0	A	A	G	G	T	T	T	T	0	0
348	3111	0	0	2	2	0	0	0	0	C	G	0	0	0	0	0	0	G	G	0	0	C	C	0	0
349	3113	0	0	1	1	C	T	A	G	G	G	0	0	0	0	0	0	A	G	C	T	C	T	0	0
350	3114	0	0	1	1	T	T	A	G	C	G	C	G	A	G	A	C	G	G	T	T	T	T	0	0
351	3116	0	0	2	1	0	0	A	A	C	G	G	G	G	G	A	A	A	G	C	C	C	T	0	0
352	3127	0	0	2	1	0	0	0	0	G	G	0	0	0	0	0	0	0	0	0	0	C	T	0	0
353	3136	0	0	1	1	0	0	0	0	G	G	C	C	A	A	A	A	G	G	T	T	C	C	A	A
354	3144	0	0	2	2	0	0	A	G	C	G	G	G	A	G	A	C	G	G	T	T	C	T	0	0
355	3154	0	0	2	1	0	0	A	G	G	G	C	C	A	A	0	0	0	0	C	T	C	C	0	0
356	3159	0	0	2	1	C	T	A	G	G	G	G	G	0	0	A	A	G	G	C	T	C	C	A	A
357	3168	0	0	2	1	0	0	A	G	G	G	G	G	A	A	A	A	G	G	T	T	T	T	0	0
358	3179	0	0	2	1	C	T	A	G	G	G	G	G	G	G	A	C	G	G	C	T	C	T	A	A
359	3182	0	0	2	1	T	T	A	G	C	G	C	G	A	G	A	C	G	G	T	T	T	T	0	0
360	3192	0	0	2	1	0	0	G	G	0	0	0	0	0	0	0	0	0	0	0	0	C	T	0	0
361	3193	0	0	1	1	0	0	A	G	C	G	C	G	A	A	A	A	G	G	T	T	C	T	A	A
362	3196	0	0	1	1	C	C	A	G	C	G	G	G	G	G	A	A	A	G	C	C	T	T	0	0
363	3197	0	0	2	1	0	0	A	G	C	G	C	G	G	G	A	C	A	G	C	T	T	T	0	0
364	3200	0	0	1	1	0	0	A	G	C	G	G	G	0	0	A	A	G	G	T	T	T	T	0	0
365	3215	0	0	2	1	T	T	A	G	0	0	G	G	0	0	A	A	G	G	C	C	C	C	A	A
366	3225	0	0	1	1	T	T	A	A	0	0	G	G	A	A	A	A	G	G	T	T	T	T	0	0
367	3227	0	0	2	1	C	C	A	G	0	0	G	G	G	G	0	0	A	A	C	C	C	T	0	0
368	3236	0	0	2	1	T	T	A	G	0	0	C	G	A	G	C	C	G	G	T	T	C	T	0	0
369	3240	0	0	2	2	T	T	0	0	0	0	C	G	G	G	A	C	G	G	C	C	C	T	G	G
370	3255	0	0	1	1	T	T	A	G	G	G	G	G	A	G	A	C	G	G	T	T	T	T	G	G
371	3268	0	0	1	1	C	T	A	G	G	G	G	G	A	G	A	A	G	G	C	T	C	T	G	G
372	3280	0	0	2	1	C	T	A	G	G	G	G	G	0	0	0	0	0	0	0	0	C	T	0	0
373	3285	0	0	2	2	0	0	A	G	C	G	C	G	A	A	A	A	G	G	T	T	C	T	0	0
374	3287	0	0	2	1	C	C	G	G	C	G	G	G	G	G	A	A	A	G	C	C	C	T	0	0
375	3288	0	0	2	1	0	0	A	G	C	G	C	G	A	G	A	A	G	G	C	T	C	T	0	0
376	3301	0	0	2	1	C	T	A	G	0	0	G	G	G	G	A	A	A	G	C	T	C	T	0	0
377	3311	0	0	2	2	0	0	A	G	G	G	G	G	A	G	A	A	A	G	C	T	C	T	0	0
378	3314	0	0	1	1	C	T	A	G	0	0	C	G	A	G	C	C	A	G	C	T	C	T	0	0
379	3316	0	0	1	1	C	T	A	G	0	0	0	0	A	G	0	0	G	G	C	T	T	T	0	0
380	3319	0	0	2	1	0	0	A	G	0	0	C	G	0	0	C	C	0	0	0	0	0	0	G	G
381	3336	0	0	2	1	C	T	A	G	G	G	G	G	G	G	0	0	G	G	C	C	0	0	0	0
382	3341	0	0	1	1	T	T	A	A	G	G	G	G	A	G	A	A	G	G	C	T	0	0	0	0
383	3343	0	0	2	1	T	T	A	G	G	G	G	G	A	A	0	0	G	G	T	T	C	T	0	0
384	5548	0	0	2	1	0	0	0	0	0	0	G	G	0	0	0	0	0	0	0	0	0	0	0	0
385	3347	0	0	2	1	C	T	G	G	G	G	0	0	A	G	0	0	0	0	0	0	0	0	0	0
386	3349	0	0	2	1	T	T	A	A	G	G	G	G	A	G	A	A	G	G	C	T	C	T	A	A
387	3357	0	0	2	2	C	T	A	G	C	G	G	G	A	G	A	A	A	G	C	T	C	C	A	G
388	3368	0	0	1	1	C	C	A	A	0	0	G	G	A	G	A	A	0	0	C	T	0	0	A	G
389	3373	0	0	2	1	C	T	A	G	G	G	G	G	G	G	A	A	G	G	C	C	C	C	A	A
390	3416	0	0	2	1	C	T	A	G	C	G	C	G	A	G	A	C	G	G	C	T	C	T	A	A
391	3419	0	0	1	1	C	T	A	A	G	G	G	G	A	G	A	A	G	G	C	T	C	T	A	A
392	3423	0	0	1	2	T	T	G	G	G	G	C	C	A	G	A	C	G	G	T	T	C	T	A	A
393	3428	0	0	2	2	C	T	0	0	0	0	0	0	0	0	0	0	0	0	0	0	0	0	0	0
394	3430	0	0	2	1	T	T	A	G	G	G	C	G	A	G	A	C	G	G	T	T	C	T	A	A
395	3433	0	0	2	1	C	T	A	A	G	G	G	G	A	G	A	A	G	G	C	T	T	T	A	A
396	3434	0	0	2	1	C	T	0	0	0	0	0	0	0	0	0	0	0	0	0	0	0	0	0	0
397	3435	0	0	1	1	C	T	0	0	0	0	0	0	0	0	0	0	0	0	0	0	0	0	0	0
398	3439	0	0	2	1	T	T	A	A	G	G	G	G	A	A	A	A	G	G	T	T	C	T	A	A
399	3459	0	0	1	1	C	T	0	0	0	0	0	0	0	0	0	0	0	0	0	0	0	0	0	0
400	3461	0	0	2	1	C	T	0	0	0	0	0	0	0	0	0	0	0	0	0	0	0	0	0	0
401	3465	0	0	1	1	C	T	A	A	C	G	G	G	G	G	C	C	A	G	C	T	C	T	A	G
402	3473	0	0	2	1	C	T	A	G	G	G	C	G	A	G	A	A	A	G	C	T	C	T	A	A
403	3475	0	0	2	1	C	T	A	G	G	G	C	G	G	G	C	C	G	G	T	T	C	T	A	A
404	3479	0	0	2	1	C	T	A	A	C	G	G	G	A	G	A	A	A	G	C	T	C	T	A	G
405	3483	0	0	2	1	C	T	A	G	G	G	C	G	0	0	A	C	G	G	0	0	C	T	A	A
406	3486	0	0	2	1	C	T	0	0	G	G	0	0	0	0	0	0	0	0	0	0	0	0	0	0
407	3492	0	0	1	2	C	C	A	A	G	G	G	G	A	G	0	0	G	G	C	T	T	T	A	G
408	3493	0	0	1	1	T	T	A	A	0	0	G	G	A	A	0	0	G	G	0	0	T	T	A	A
409	3517	0	0	1	1	C	T	G	G	0	0	C	G	A	G	C	C	0	0	0	0	0	0	0	0
410	3522	0	0	2	2	C	T	G	G	G	G	G	G	G	G	A	C	G	G	C	T	T	T	A	A
411	3523	0	0	2	1	C	T	A	A	G	G	C	G	A	A	A	A	G	G	T	T	C	T	A	A
412	3560	0	0	2	2	C	C	A	G	C	G	G	G	G	G	A	A	A	G	C	T	T	T	A	G
413	3563	0	0	2	1	C	T	G	G	G	G	C	G	A	A	A	A	G	G	T	T	T	T	A	A
414	3565	0	0	2	1	C	T	G	G	G	G	C	G	G	G	A	A	A	G	C	C	C	T	A	A
415	3572	0	0	2	1	C	C	A	G	C	C	C	G	G	G	A	A	A	A	C	C	C	T	G	G
416	3582	0	0	1	2	C	T	G	G	C	G	C	G	G	G	A	C	G	G	C	T	C	T	A	A
417	3588	0	0	2	1	T	T	A	A	G	G	G	G	A	G	A	C	G	G	T	T	T	T	A	A
418	3589	0	0	1	1	C	T	G	G	C	G	C	G	A	G	0	0	G	G	C	T	T	T	A	A
419	3611	0	0	2	1	C	T	A	G	G	G	G	G	G	G	A	A	G	G	C	C	C	T	A	A
420	3617	0	0	2	1	C	T	0	0	C	G	G	G	A	G	A	A	A	G	C	T	T	T	A	A
421	3621	0	0	2	2	C	T	0	0	0	0	0	0	0	0	0	0	A	G	0	0	0	0	0	0
422	3628	0	0	1	1	C	T	0	0	C	G	G	G	A	G	A	A	A	G	C	T	T	T	A	G
423	3631	0	0	1	2	C	T	G	G	G	G	C	G	A	G	A	A	G	G	C	T	C	T	A	A
424	3632	0	0	2	1	C	T	A	G	C	G	C	G	0	0	0	0	A	G	C	T	T	T	A	G
425	3638	0	0	2	1	T	T	G	G	G	G	C	G	A	G	0	0	G	G	0	0	0	0	A	A
426	3639	0	0	2	1	C	T	A	G	G	G	C	G	0	0	A	A	G	G	C	T	T	T	A	A
427	3643	0	0	2	1	C	C	G	G	G	G	G	G	G	G	A	A	G	G	C	C	C	T	A	A
428	3654	0	0	2	1	C	T	A	G	G	G	C	G	A	G	A	A	G	G	C	T	0	0	A	A
429	3656	0	0	2	1	C	T	A	G	C	G	G	G	G	G	A	C	A	G	C	T	C	C	A	G
430	3681	0	0	2	1	T	T	G	G	G	G	C	G	G	G	A	A	G	G	C	C	T	T	A	A
431	3699	0	0	2	1	C	T	A	G	C	G	C	G	A	G	A	A	A	G	C	T	T	T	A	G
432	3700	0	0	2	1	C	T	G	G	C	G	C	C	G	G	A	C	A	G	C	T	T	T	A	G
433	3713	0	0	2	2	C	T	A	G	0	0	G	G	G	G	0	0	G	G	0	0	0	0	0	0
434	3727	0	0	2	1	T	T	A	G	G	G	G	G	A	G	A	C	G	G	T	T	C	T	A	A
435	3728	0	0	2	1	T	T	A	A	G	G	G	G	A	A	A	A	G	G	T	T	C	T	A	A
436	3734	0	0	1	1	C	T	A	A	G	G	G	G	A	G	A	A	G	G	C	T	0	0	A	A
437	3739	0	0	1	1	C	C	A	A	C	G	G	G	A	G	A	A	A	G	C	T	C	C	A	G
438	3742	0	0	2	1	C	T	A	A	C	G	G	G	A	G	A	A	A	G	C	T	C	T	A	G
439	3743	0	0	1	1	T	T	A	G	G	G	C	G	A	A	A	A	G	G	T	T	T	T	A	A
440	3745	0	0	2	2	C	C	G	G	C	C	G	G	G	G	A	A	A	A	C	C	C	C	A	A
441	3754	0	0	1	2	C	T	A	A	G	G	C	G	G	G	A	C	G	G	C	T	T	T	A	A
442	3759	0	0	2	1	T	T	A	G	G	G	C	G	A	G	A	C	G	G	C	T	C	T	A	A
443	3771	0	0	2	2	T	T	A	G	G	G	C	G	A	A	A	A	G	G	T	T	C	C	A	A
444	3795	0	0	2	1	T	T	A	A	0	0	G	G	A	G	A	C	G	G	T	T	C	T	A	A
445	3797	0	0	1	1	T	T	A	G	0	0	G	G	0	0	0	0	0	0	0	0	0	0	0	0
446	3820	0	0	2	1	T	T	A	A	G	G	G	G	A	A	A	A	G	G	T	T	C	T	A	A
447	3835	0	0	2	2	T	T	A	A	G	G	G	G	A	A	A	A	G	G	T	T	T	T	A	A
448	3840	0	0	1	1	C	T	A	G	G	G	C	G	A	A	0	0	G	G	T	T	T	T	A	A
449	3843	0	0	2	1	C	T	G	G	G	G	C	G	G	G	A	A	A	G	C	C	C	T	A	A
450	3849	0	0	2	1	T	T	A	G	G	G	C	G	A	G	A	C	G	G	T	T	T	T	A	A
451	3887	0	0	1	1	T	T	A	A	G	G	G	G	A	A	A	A	G	G	T	T	T	T	A	A
452	3889	0	0	2	2	T	T	A	A	G	G	G	G	A	A	A	A	G	G	T	T	C	T	A	A
453	3898	0	0	2	1	T	T	G	G	G	G	G	G	G	G	A	A	G	G	C	C	C	C	A	A
454	3913	0	0	2	1	C	T	A	A	C	G	G	G	A	G	A	A	A	G	C	T	T	T	A	G
455	3917	0	0	1	1	C	C	A	G	C	G	G	G	G	G	A	A	A	G	C	C	C	T	A	G
456	3918	0	0	1	2	T	T	A	G	C	G	G	G	A	G	A	A	A	G	C	T	T	T	A	G
457	3923	0	0	2	1	C	T	0	0	C	G	0	0	A	A	0	0	G	G	C	T	0	0	0	0
458	3931	0	0	2	1	C	T	G	G	0	0	0	0	0	0	0	0	G	G	0	0	0	0	0	0
459	3932	0	0	1	1	C	T	G	G	C	G	C	C	A	G	A	A	A	G	C	T	T	T	A	G
460	3949	0	0	1	1	T	T	A	G	G	G	C	G	A	A	A	A	G	G	T	T	0	0	0	0
461	3969	0	0	1	1	C	T	0	0	0	0	0	0	A	G	0	0	0	0	T	T	0	0	A	A
462	3970	0	0	2	1	C	T	0	0	G	G	0	0	0	0	0	0	0	0	0	0	0	0	0	0
463	3981	0	0	2	1	T	T	A	G	G	G	C	G	A	G	A	C	G	G	T	T	T	T	A	A
464	3985	0	0	2	2	C	T	A	G	G	G	C	G	A	G	A	A	G	G	C	T	T	T	A	A
465	3989	0	0	2	1	C	T	A	G	G	G	C	G	A	G	A	A	G	G	C	T	T	T	A	A
466	3991	0	0	1	1	C	T	A	A	C	G	G	G	A	G	A	A	A	G	C	T	C	C	A	G
467	4000	0	0	2	2	C	T	A	G	C	G	C	G	A	G	A	A	G	G	C	C	C	T	A	A
468	4008	0	0	2	1	C	T	A	A	C	G	G	G	0	0	A	A	A	G	C	T	T	T	0	0
469	4009	0	0	2	1	C	T	A	A	C	C	G	G	0	0	0	0	0	0	0	0	0	0	0	0
470	4012	0	0	1	1	T	T	A	A	G	G	C	G	A	A	A	A	G	G	0	0	C	T	A	A
471	4016	0	0	1	1	C	T	G	G	C	G	C	G	A	G	A	A	G	G	C	T	T	T	A	G
472	4023	0	0	2	1	T	T	A	G	G	G	C	G	A	G	A	C	G	G	T	T	0	0	A	A
473	4041	0	0	2	1	T	T	G	G	G	G	C	C	A	A	A	A	G	G	T	T	C	C	A	A
474	4044	0	0	2	1	T	T	A	G	G	G	C	G	A	G	A	A	G	G	C	T	0	0	0	0
475	4056	0	0	1	2	T	T	G	G	G	G	C	G	A	G	A	C	G	G	T	T	C	T	A	A
476	4073	0	0	2	1	C	T	A	G	C	G	C	G	A	G	A	A	A	G	C	T	T	T	A	G
477	4080	0	0	1	1	T	T	A	G	G	G	C	G	A	A	A	A	G	G	T	T	T	T	A	A
478	4081	0	0	2	1	C	C	A	A	C	G	G	G	G	G	A	A	A	G	C	C	T	T	A	G
479	4084	0	0	1	1	T	T	A	G	G	G	C	G	A	A	A	A	G	G	T	T	T	T	A	A
480	4088	0	0	2	1	C	T	A	G	G	G	C	G	A	G	A	A	G	G	C	T	C	T	A	A
481	4089	0	0	1	1	C	T	G	G	0	0	C	C	0	0	0	0	A	A	0	0	0	0	0	0
482	4099	0	0	2	2	C	T	A	A	G	G	G	G	0	0	A	A	G	G	C	T	T	T	A	A
483	4101	0	0	1	2	T	T	A	A	G	G	G	G	A	A	A	A	G	G	T	T	T	T	A	G
484	4124	0	0	1	2	T	T	G	G	G	G	C	G	A	G	A	C	G	G	T	T	C	T	A	G
485	4128	0	0	2	1	C	T	A	G	G	G	C	G	G	G	A	A	G	G	C	C	C	T	A	A
486	4153	0	0	2	1	C	T	A	A	0	0	G	G	A	G	A	A	A	G	0	0	T	T	G	G
487	4164	0	0	2	1	C	T	A	A	C	G	G	G	A	G	A	A	A	G	C	T	T	T	A	A
488	4179	0	0	2	1	T	T	G	G	G	G	C	C	A	G	A	A	G	G	C	T	C	C	A	G
489	4187	0	0	1	1	T	T	A	G	G	G	G	G	G	G	C	C	G	G	T	T	T	T	A	A
490	4188	0	0	2	1	C	T	G	G	G	G	C	C	A	G	A	A	A	G	C	T	C	T	A	A
491	4201	0	0	2	1	C	T	A	A	C	G	G	G	A	G	A	A	A	G	C	T	C	T	A	A
492	4202	0	0	1	1	T	T	A	G	G	G	C	G	0	0	0	0	G	G	T	T	C	T	A	A
493	4208	0	0	2	1	T	T	A	A	0	0	G	G	0	0	0	0	0	0	0	0	0	0	0	0
494	4221	0	0	1	1	T	T	A	G	G	G	C	G	A	G	A	A	G	G	0	0	T	T	A	A
495	4224	0	0	2	1	C	T	A	A	G	G	G	G	A	G	A	C	G	G	T	T	C	T	A	A
496	4229	0	0	2	1	T	T	A	G	G	G	C	G	A	A	0	0	G	G	T	T	0	0	0	0
497	4257	0	0	1	1	T	T	G	G	G	G	C	G	A	G	A	C	G	G	T	T	T	T	A	G
498	4271	0	0	1	1	C	T	A	A	C	G	G	G	A	G	A	A	A	G	C	T	0	0	A	G
499	4309	0	0	2	1	T	T	0	0	G	G	C	C	A	G	A	C	G	G	T	T	C	T	A	A
500	4311	0	0	2	1	C	C	A	A	C	C	G	G	G	G	A	A	A	A	C	C	T	T	A	A
501	4338	0	0	2	1	C	C	A	A	C	G	G	G	G	G	A	A	A	G	C	C	T	T	A	G
502	4340	0	0	2	1	T	T	G	G	G	G	C	G	0	0	A	C	G	G	C	T	C	T	A	A
503	4346	0	0	1	1	T	T	A	G	G	G	C	G	A	A	A	A	G	G	T	T	C	T	A	A
504	4349	0	0	2	1	C	T	G	G	C	G	C	G	A	G	0	0	0	0	C	T	0	0	A	G
505	4351	0	0	2	1	C	T	G	G	G	G	0	0	0	0	0	0	G	G	0	0	0	0	0	0
506	4354	0	0	1	1	C	T	A	A	G	G	G	G	A	G	A	A	A	G	C	T	T	T	A	G
507	4355	0	0	2	2	C	T	A	G	C	G	C	G	A	G	A	A	A	G	C	T	C	T	A	A
508	4380	0	0	1	2	T	T	A	A	G	G	G	G	0	0	A	A	G	G	T	T	T	T	A	A
509	4383	0	0	2	1	T	T	G	G	G	G	C	G	G	G	C	C	G	G	T	T	C	T	A	A
510	4385	0	0	1	2	C	C	A	A	C	G	G	G	G	G	A	A	A	G	C	C	C	T	A	G
511	4395	0	0	1	1	T	T	A	A	G	G	G	G	A	A	A	A	G	G	T	T	C	T	A	A
512	4410	0	0	1	1	T	T	A	A	C	G	G	G	A	G	A	A	A	G	C	T	T	T	A	A
513	4413	0	0	1	1	T	T	A	A	G	G	G	G	A	A	A	A	G	G	T	T	C	T	A	A
514	4415	0	0	2	1	C	T	A	A	C	G	G	G	A	G	A	A	A	G	C	T	C	T	A	A
515	4416	0	0	1	1	C	T	A	A	G	G	G	G	G	G	A	C	G	G	C	T	C	T	A	A
516	4420	0	0	1	1	T	T	0	0	0	0	G	G	G	G	0	0	0	0	T	T	T	T	A	A
517	4428	0	0	2	1	C	T	A	A	0	0	G	G	A	G	0	0	G	G	C	T	0	0	A	A
518	4439	0	0	2	1	C	T	0	0	C	G	G	G	G	G	A	C	A	G	C	T	C	T	A	G
519	4441	0	0	2	1	C	T	A	G	0	0	G	G	A	G	0	0	A	G	C	T	C	C	A	G
520	4442	0	0	1	1	C	T	A	G	C	G	C	G	A	G	0	0	A	G	C	T	C	T	A	A
521	4449	0	0	2	1	T	T	A	A	G	G	G	G	A	A	A	A	G	G	T	T	T	T	A	A
522	4476	0	0	2	1	C	T	A	A	C	G	G	G	A	G	A	A	A	G	C	T	T	T	A	A
523	4479	0	0	2	1	T	T	A	A	G	G	G	G	A	A	A	A	G	G	T	T	T	T	A	A
524	4482	0	0	2	1	C	T	A	G	G	G	C	G	A	G	A	A	G	G	C	T	T	T	A	A
525	4492	0	0	2	2	T	T	A	G	G	G	C	G	G	G	C	C	G	G	T	T	T	T	A	A
526	4501	0	0	1	1	T	T	A	G	G	G	G	G	A	G	A	A	G	G	C	T	C	T	A	A
527	4509	0	0	2	1	T	T	A	G	G	G	G	G	A	G	A	A	G	G	C	T	C	T	A	A
528	4513	0	0	1	1	C	T	A	G	G	G	C	G	A	G	A	A	G	G	C	T	C	T	A	A
529	4516	0	0	2	2	C	T	0	0	G	G	0	0	0	0	0	0	A	A	T	T	0	0	0	0
530	4524	0	0	2	1	C	T	A	A	C	G	G	G	A	G	A	A	A	G	C	T	C	T	A	G
531	4525	0	0	1	1	C	T	A	A	G	G	G	G	G	G	A	A	A	G	C	T	T	T	A	A
532	4531	0	0	1	2	T	T	A	G	G	G	0	0	0	0	A	C	G	G	T	T	C	T	A	A
533	4541	0	0	1	1	T	T	A	G	G	G	G	G	A	G	A	C	G	G	T	T	C	T	A	A
534	4542	0	0	1	1	C	T	A	G	G	G	C	G	G	G	A	C	G	G	C	T	T	T	A	A
535	4543	0	0	2	1	C	T	A	G	C	G	G	G	G	G	A	C	A	G	C	T	T	T	A	G
536	4548	0	0	1	2	T	T	A	A	G	G	C	G	G	G	C	C	G	G	T	T	C	T	A	A
537	4561	0	0	2	1	C	T	A	A	C	G	G	G	A	G	A	A	A	G	C	T	T	T	A	G
538	4565	0	0	2	1	T	T	A	A	C	G	G	G	G	G	A	C	A	G	C	T	C	T	A	G
539	4569	0	0	2	1	T	T	G	G	G	G	G	G	G	G	A	C	G	G	C	C	0	0	0	0
540	4587	0	0	2	2	C	T	0	0	0	0	0	0	0	0	0	0	0	0	0	0	0	0	0	0
541	4600	0	0	1	1	C	T	A	G	G	G	G	G	G	G	0	0	G	G	C	C	C	C	A	A
542	4604	0	0	1	1	T	T	A	G	G	G	C	G	A	A	A	A	G	G	T	T	T	T	A	A
543	4608	0	0	2	1	C	T	0	0	C	G	G	G	0	0	A	A	A	G	C	T	T	T	A	A
544	4614	0	0	2	1	C	C	G	G	C	G	G	G	G	G	0	0	A	G	C	C	C	T	A	A
545	4615	0	0	2	1	C	T	A	A	C	G	G	G	A	G	A	A	A	G	C	T	C	T	A	G
546	4625	0	0	2	2	C	T	A	G	G	G	G	G	A	G	A	A	G	G	C	T	C	C	A	A
547	4626	0	0	1	2	T	T	G	G	G	G	C	C	G	G	C	C	G	G	T	T	T	T	A	A
548	4629	0	0	2	1	T	T	A	A	G	G	G	G	A	A	A	A	G	G	T	T	C	T	A	A
549	4636	0	0	2	1	T	T	A	A	G	G	G	G	0	0	A	A	G	G	T	T	C	C	A	A
550	4644	0	0	2	2	T	T	A	A	G	G	0	0	A	A	A	A	G	G	T	T	C	C	A	A
551	4650	0	0	1	1	T	T	0	0	G	G	C	C	A	A	A	A	0	0	0	0	C	T	0	0
552	4652	0	0	1	1	T	T	A	G	0	0	0	0	A	G	0	0	0	0	0	0	0	0	0	0
553	4660	0	0	2	1	T	T	A	G	G	G	C	G	0	0	0	0	G	G	T	T	C	T	A	A
554	4662	0	0	1	1	T	T	0	0	G	G	C	G	A	A	A	A	G	G	T	T	T	T	A	A
555	4668	0	0	1	1	T	T	G	G	C	G	C	G	G	G	A	C	A	G	C	T	T	T	A	G
556	4675	0	0	2	1	T	T	A	A	G	G	G	G	0	0	0	0	G	G	T	T	C	T	A	A
557	4697	0	0	1	1	T	T	A	G	G	G	C	G	A	G	A	C	G	G	T	T	T	T	A	A
558	4700	0	0	1	1	C	T	A	G	C	G	C	G	A	G	0	0	A	G	C	C	C	C	A	A
559	4706	0	0	2	1	C	T	G	G	C	G	C	G	G	G	A	C	A	G	C	C	C	T	A	A
560	4707	0	0	2	1	C	T	A	G	C	G	C	G	A	G	A	C	A	G	C	T	C	T	A	A
561	4718	0	0	2	1	C	C	A	A	G	G	G	G	0	0	A	A	A	G	C	C	T	T	A	G
562	4721	0	0	1	1	T	T	G	G	G	G	C	C	A	G	0	0	G	G	T	T	C	C	A	A
563	4735	0	0	2	1	C	T	A	A	0	0	0	0	0	0	A	A	G	G	C	T	C	T	A	G
564	4753	0	0	1	1	T	T	A	G	0	0	0	0	0	0	0	0	0	0	0	0	0	0	0	0
565	4754	0	0	1	1	T	T	A	A	G	G	G	G	G	G	0	0	G	G	T	T	C	C	A	A
566	4758	0	0	2	2	T	T	G	G	C	G	G	G	A	G	A	A	G	G	T	T	T	T	A	G
567	4760	0	0	2	1	T	T	G	G	G	G	C	C	0	0	A	C	G	G	T	T	C	T	A	A
568	4763	0	0	1	1	C	T	A	G	C	G	C	G	G	G	A	C	A	G	C	T	T	T	A	G
569	4768	0	0	2	1	T	T	A	G	G	G	0	0	A	G	A	C	G	G	T	T	T	T	A	A
570	4775	0	0	1	2	C	T	0	0	C	G	G	G	A	G	A	C	A	G	C	T	T	T	A	G
571	4780	0	0	1	1	T	T	A	G	G	G	C	G	A	A	A	A	G	G	T	T	C	C	A	A
572	4781	0	0	2	1	T	T	G	G	C	G	C	G	0	0	A	C	G	G	C	T	C	T	A	A
573	4793	0	0	2	1	C	T	A	G	G	G	0	0	A	G	A	C	G	G	C	T	T	T	A	A
574	4807	0	0	1	2	T	T	A	G	0	0	G	G	A	G	A	C	G	G	T	T	T	T	A	A
575	4808	0	0	1	1	C	T	A	A	0	0	0	0	0	0	0	0	G	G	C	T	0	0	A	A
576	4834	0	0	2	1	T	T	G	G	0	0	0	0	0	0	0	0	0	0	0	0	0	0	0	0
577	4837	0	0	1	1	C	T	A	G	G	G	G	G	G	G	A	A	A	G	C	C	C	C	A	G
578	4861	0	0	1	1	C	T	A	A	G	G	G	G	A	G	A	A	G	G	C	T	T	T	A	A
579	4863	0	0	2	2	T	T	A	A	G	G	G	G	0	0	0	0	0	0	C	T	T	T	A	A
580	4864	0	0	1	1	T	T	0	0	C	G	G	G	G	G	C	C	G	G	T	T	C	T	A	A
581	4877	0	0	2	2	C	T	A	A	C	G	G	G	A	G	A	A	G	G	C	T	0	0	0	0
582	4881	0	0	2	1	C	T	A	G	C	G	C	G	A	G	A	A	G	G	C	T	C	C	A	A
583	4884	0	0	1	2	T	T	A	G	G	G	C	G	A	G	A	C	G	G	T	T	T	T	A	A
584	4885	0	0	2	1	C	T	A	A	0	0	C	G	A	G	A	C	G	G	C	T	T	T	A	A
585	4897	0	0	1	2	C	T	A	A	G	G	G	G	A	G	A	A	A	G	C	T	C	C	A	A
586	4903	0	0	2	2	C	T	G	G	G	G	G	G	A	G	A	A	A	G	C	T	T	T	A	G
587	4905	0	0	1	2	C	T	G	G	0	0	C	G	G	G	0	0	0	0	0	0	0	0	0	0
588	4909	0	0	1	1	T	T	0	0	C	G	0	0	0	0	0	0	0	0	T	T	0	0	0	0
589	4910	0	0	1	1	T	T	A	A	G	G	G	G	A	A	A	A	G	G	T	T	C	T	A	A
590	4922	0	0	2	1	C	T	A	G	G	G	C	G	G	G	A	C	G	G	C	T	0	0	A	A
591	4924	0	0	2	1	C	T	A	G	G	G	C	G	A	G	A	A	G	G	C	T	C	T	A	A
592	4938	0	0	2	2	C	T	A	G	G	G	G	G	G	G	A	C	A	G	C	T	C	T	A	A
593	4941	0	0	2	1	C	T	A	G	G	G	C	G	A	G	A	A	A	G	C	T	C	T	A	A
594	4948	0	0	2	2	C	T	G	G	G	G	C	G	G	G	A	C	A	G	C	C	C	C	A	A
595	4950	0	0	2	2	C	T	A	A	G	G	G	G	A	G	A	A	G	G	C	T	T	T	A	A
596	4959	0	0	2	1	C	T	0	0	C	G	0	0	0	0	0	0	0	0	0	0	0	0	0	0
597	4961	0	0	2	2	T	T	G	G	C	G	C	G	0	0	0	0	G	G	C	T	0	0	0	0
598	4966	0	0	2	1	T	T	A	A	C	G	G	G	A	G	A	C	G	G	T	T	T	T	A	A
599	4967	0	0	2	1	C	T	0	0	0	0	0	0	0	0	0	0	0	0	0	0	0	0	0	0
600	4968	0	0	2	1	C	T	G	G	0	0	0	0	0	0	0	0	0	0	0	0	0	0	0	0
601	4975	0	0	2	2	T	T	A	G	C	G	G	G	A	G	A	A	G	G	C	T	C	T	A	A
602	4979	0	0	2	1	T	T	A	G	G	G	G	G	A	G	A	A	G	G	C	T	C	C	A	A
603	5001	0	0	2	1	T	T	0	0	C	G	0	0	0	0	0	0	0	0	0	0	0	0	A	A
604	5008	0	0	2	1	T	T	0	0	C	G	C	G	A	A	0	0	G	G	T	T	C	C	A	A
605	5009	0	0	2	1	T	T	A	G	G	G	C	G	0	0	A	A	G	G	T	T	T	T	A	A
606	5013	0	0	2	2	C	T	0	0	C	G	G	G	A	G	A	A	A	G	C	T	C	T	A	G
607	5025	0	0	2	1	C	T	A	A	C	G	G	G	A	G	A	A	G	G	C	T	C	C	A	A
608	5048	0	0	2	1	C	T	0	0	G	G	C	G	A	G	A	A	A	G	C	C	C	T	A	G
609	5059	0	0	1	2	C	T	0	0	C	G	G	G	G	G	A	A	A	G	C	C	C	T	A	A
610	5082	0	0	1	2	T	T	0	0	G	G	C	G	A	G	A	C	G	G	T	T	T	T	A	A
611	5083	0	0	1	1	T	T	0	0	C	C	C	G	0	0	A	C	G	G	T	T	C	T	A	A
612	5091	0	0	2	1	C	T	A	A	G	G	0	0	0	0	0	0	0	0	0	0	0	0	0	0
613	5125	0	0	2	1	C	T	G	G	G	G	G	G	A	G	A	A	A	G	C	T	C	T	A	G
614	5126	0	0	1	2	C	T	G	G	0	0	C	G	A	G	A	C	G	G	T	T	C	T	A	A
615	5133	0	0	1	2	0	0	A	G	G	G	C	G	G	G	A	A	A	A	T	T	C	T	0	0
616	5136	0	0	1	1	C	T	A	G	G	G	G	G	A	G	A	C	G	G	C	T	T	T	A	A
617	5146	0	0	1	1	T	T	A	A	C	G	G	G	A	G	A	C	G	G	T	T	C	T	A	A
618	5154	0	0	1	1	C	C	G	G	G	G	G	G	G	G	A	A	A	G	C	C	C	C	A	A
619	5159	0	0	2	1	C	T	G	G	C	G	C	G	A	G	A	A	G	G	C	T	C	T	A	A
620	5178	0	0	2	1	T	T	A	G	G	G	G	G	A	A	A	A	G	G	T	T	T	T	A	A
621	5185	0	0	1	1	C	T	G	G	G	G	C	G	A	G	A	A	G	G	C	T	T	T	A	A
622	5201	0	0	1	1	T	T	0	0	0	0	C	G	A	A	A	A	G	G	T	T	T	T	A	A
623	5217	0	0	1	1	C	C	A	G	G	G	G	G	G	G	A	A	A	A	C	C	T	T	G	G
624	5218	0	0	2	2	C	T	A	A	0	0	G	G	0	0	0	0	0	0	0	0	0	0	0	0
625	5223	0	0	2	1	T	T	A	G	C	G	C	G	A	A	A	A	G	G	T	T	C	T	A	A
626	5237	0	0	2	1	T	T	A	G	G	G	C	G	A	A	A	A	G	G	T	T	C	C	A	A
627	5249	0	0	2	1	C	T	A	G	G	G	0	0	A	G	A	A	A	G	C	T	T	T	A	G
628	5267	0	0	1	1	T	T	A	A	G	G	G	G	A	A	A	A	G	G	T	T	C	T	A	A
629	5268	0	0	1	1	T	T	0	0	G	G	C	G	A	G	0	0	G	G	C	T	C	C	A	A
630	5273	0	0	2	1	C	C	A	G	C	G	G	G	G	G	A	A	A	G	C	C	T	T	A	A
631	5284	0	0	1	1	C	T	G	G	C	C	G	G	G	G	A	A	G	G	C	C	C	T	A	A
632	5296	0	0	2	2	T	T	A	G	G	G	C	G	A	A	A	A	G	G	T	T	T	T	A	A
633	5310	0	0	1	1	C	T	A	G	C	G	G	G	A	G	A	A	A	G	C	T	T	T	A	G
634	5329	0	0	1	1	C	T	A	G	G	G	G	G	A	G	A	A	G	G	C	C	T	T	A	A
635	5346	0	0	2	1	T	T	0	0	G	G	G	G	A	A	A	A	G	G	T	T	T	T	A	A
636	5347	0	0	1	1	C	T	G	G	G	G	0	0	0	0	0	0	0	0	0	0	0	0	0	0
637	5363	0	0	2	1	T	T	0	0	G	G	0	0	0	0	0	0	0	0	0	0	0	0	0	0
638	5364	0	0	2	1	C	T	G	G	G	G	C	G	A	G	0	0	A	G	C	T	C	T	A	G
639	5403	0	0	2	1	C	T	A	G	C	G	G	G	G	G	C	C	G	G	C	T	T	T	A	G
640	5407	0	0	2	1	C	T	G	G	G	G	G	G	G	G	0	0	G	G	C	T	C	C	A	A
641	5411	0	0	1	1	T	T	A	G	G	G	C	G	A	G	0	0	G	G	T	T	T	T	A	A
642	5414	0	0	2	1	T	T	A	G	0	0	C	G	A	G	0	0	G	G	T	T	T	T	A	A
643	5420	0	0	1	1	C	T	A	G	G	G	G	G	0	0	0	0	A	G	C	C	C	C	A	G
644	5468	0	0	2	1	C	C	A	G	G	G	C	G	G	G	0	0	A	A	C	C	T	T	A	G
645	5493	0	0	1	1	T	T	0	0	0	0	G	G	A	G	0	0	G	G	T	T	T	T	A	A
646	5508	0	0	2	1	T	T	A	G	G	G	C	G	0	0	0	0	G	G	T	T	C	T	A	A
647	5535	0	0	2	2	T	T	0	0	0	0	C	G	G	G	0	0	G	G	C	T	C	C	A	A
648	5538	0	0	2	1	T	T	A	A	C	G	G	G	A	G	0	0	G	G	C	T	C	T	A	A
649	5550	0	0	2	1	T	T	A	G	G	G	G	G	A	G	A	A	G	G	C	T	C	T	A	A
650	5558	0	0	2	1	T	T	G	G	C	G	G	G	G	G	A	A	A	G	C	C	C	C	A	A
651	5603	0	0	2	2	T	T	G	G	G	G	C	G	G	G	C	C	G	G	C	T	C	T	0	0
652	5615	0	0	2	1	T	T	A	G	C	G	G	G	A	G	A	A	G	G	C	T	C	C	A	A
653	5634	0	0	1	1	C	T	A	A	0	0	G	G	G	G	A	C	G	G	C	T	T	T	A	G
654	5635	0	0	2	1	T	T	A	A	C	G	G	G	A	G	0	0	G	G	T	T	C	T	A	A
655	5640	0	0	2	1	T	T	A	A	G	G	G	G	A	G	A	A	A	G	C	T	C	C	A	A
656	5660	0	0	2	2	T	T	A	A	G	G	G	G	A	G	A	C	G	G	T	T	T	T	A	A
657	5674	0	0	2	1	T	T	A	G	G	G	C	G	A	A	A	A	G	G	T	T	T	T	A	A
658	5677	0	0	2	1	C	T	G	G	C	G	G	G	G	G	0	0	G	G	C	C	C	T	A	A
659	5705	0	0	2	1	T	T	0	0	C	G	0	0	0	0	A	A	G	G	C	T	0	0	A	A
660	5716	0	0	2	1	T	T	G	G	G	G	0	0	0	0	C	C	0	0	0	0	0	0	0	0
661	5732	0	0	2	2	T	T	G	G	C	G	C	G	G	G	A	C	G	G	C	T	C	T	A	A
662	5740	0	0	1	1	C	T	A	A	G	G	G	G	A	G	A	C	G	G	T	T	T	T	A	A
663	5742	0	0	2	1	T	T	G	G	G	G	C	G	A	A	0	0	G	G	T	T	T	T	A	A
664	5751	0	0	2	1	T	T	A	G	G	G	G	G	A	G	A	A	A	G	C	C	0	0	A	A
665	5809	0	0	2	1	T	T	0	0	G	G	0	0	0	0	0	0	0	0	0	0	0	0	0	0
666	5811	0	0	2	1	0	0	A	G	C	G	G	G	A	G	A	A	G	G	C	T	C	C	A	A
667	5837	0	0	2	1	T	T	A	G	G	G	C	G	A	G	A	A	G	G	T	T	C	C	A	A
668	5839	0	0	2	1	T	T	0	0	0	0	G	G	A	G	A	A	0	0	C	T	T	T	A	A
669	5843	0	0	1	1	C	T	A	G	G	G	C	G	A	A	A	A	G	G	T	T	T	T	A	A
670	5852	0	0	1	2	C	C	G	G	G	G	G	G	G	G	A	A	A	G	C	C	T	T	A	A
671	5871	0	0	2	1	C	T	A	A	0	0	G	G	A	G	A	A	G	G	C	T	C	C	0	0
672	5895	0	0	2	1	T	T	0	0	0	0	0	0	0	0	0	0	0	0	0	0	0	0	0	0
673	5940	0	0	2	1	0	0	G	G	G	G	C	C	A	G	A	C	G	G	T	T	T	T	A	A
674	5944	0	0	2	1	0	0	G	G	G	G	G	G	G	G	A	A	G	G	C	C	C	C	A	A
675	5949	0	0	2	1	T	T	A	G	C	G	C	G	G	G	A	C	A	G	C	T	T	T	A	G
676	5952	0	0	2	1	0	0	A	G	G	G	C	G	A	G	A	A	G	G	0	0	T	T	A	A
677	5960	0	0	2	1	0	0	A	A	0	0	G	G	A	A	A	A	G	G	T	T	0	0	A	A
678	5975	0	0	1	1	T	T	0	0	G	G	G	G	0	0	A	C	0	0	0	0	T	T	A	G
679	5988	0	0	2	1	T	T	A	A	G	G	G	G	A	G	A	A	G	G	0	0	T	T	0	0
680	6019	0	0	2	1	T	T	0	0	0	0	0	0	0	0	0	0	A	G	C	T	0	0	0	0
681	6032	0	0	2	1	T	T	0	0	0	0	0	0	0	0	0	0	0	0	0	0	0	0	0	0
682	6043	0	0	2	2	T	T	0	0	0	0	0	0	0	0	0	0	0	0	0	0	0	0	0	0
683	6047	0	0	1	2	T	T	A	A	G	G	G	G	0	0	A	A	G	G	C	C	T	T	0	0
684	6055	0	0	2	2	0	0	A	G	G	G	0	0	0	0	0	0	0	0	0	0	0	0	G	G
685	6058	0	0	2	1	0	0	A	G	G	G	C	G	A	A	A	A	G	G	T	T	C	T	A	A
686	6073	0	0	1	1	T	T	A	A	C	G	G	G	A	G	A	C	G	G	T	T	T	T	A	A
687	6078	0	0	2	1	T	T	A	A	G	G	G	G	A	G	0	0	A	G	C	T	T	T	A	G
688	6084	0	0	1	1	T	T	A	G	G	G	G	G	A	G	A	A	G	G	T	T	0	0	A	A
