# Supplementary material for: Aquaporin locus (12q13.12) might contribute to susceptibility of temporomandibular joint disorder associated with periodontitis
Source: PLoS One. 2020 Mar 4;15(3):e0229245. doi: 10.1371/journal.pone.0229245 (PMC7055872; doi:10.1371/journal.pone.0229245)
Supplement: S2 Table — (XLSX) [file pone.0229245.s002.xlsx]

## Sheet: Periodontitis
FID	Order Participated	Father	Mother	Gender	Phenotype	rs10875989		rs1996315		rs2878771		rs296763		rs461872		rs3759129		rs3741559		rs467323		rs17159702		rs3736309
1	83	0	0	2	2	C	T	A	G	G	G	C	G	G	G	A	C	G	G	C	T	C	T	A	A
2	112	0	0	2	1	0	0	A	G	C	G	C	G	A	G	A	A	A	G	C	T	T	T	A	A
3	145	0	0	1	2	T	T	A	G	C	G	G	G	A	A	A	A	G	G	T	T	C	T	A	A
4	152	0	0	2	1	T	T	A	G	G	G	C	G	A	A	A	A	G	G	T	T	C	T	A	A
5	161	0	0	2	2	T	T	A	G	G	G	C	G	A	G	A	C	G	G	T	T	C	T	A	A
6	166	0	0	2	2	0	0	A	G	G	G	C	G	A	A	A	A	G	G	T	T	C	T	A	A
7	182	0	0	2	2	C	T	A	G	G	G	C	G	A	G	A	A	A	G	C	T	T	T	A	A
8	186	0	0	2	2	0	0	A	G	0	0	0	0	0	0	0	0	0	0	0	0	0	0	A	A
9	193	0	0	2	1	T	T	A	G	G	G	C	G	A	A	0	0	0	0	0	0	0	0	A	A
10	195	0	0	2	1	T	T	G	G	G	G	C	G	A	G	A	A	G	G	C	C	C	T	A	A
11	241	0	0	1	1	C	T	A	A	G	G	0	0	A	G	A	A	G	G	C	T	T	T	A	A
12	251	0	0	1	1	C	T	A	A	G	G	G	G	A	G	A	A	G	G	C	T	C	C	A	A
13	259	0	0	2	1	C	T	G	G	G	G	C	G	A	G	A	A	G	G	C	T	C	C	A	A
14	266	0	0	2	2	C	T	G	G	C	G	0	0	G	G	A	C	G	G	0	0	T	T	A	A
15	276	0	0	1	2	C	T	A	A	C	G	G	G	A	G	A	A	0	0	C	T	T	T	A	A
16	285	0	0	1	2	T	T	G	G	G	G	G	G	G	G	A	A	G	G	C	C	C	C	A	A
17	292	0	0	1	1	T	T	A	A	G	G	G	G	A	A	A	A	G	G	T	T	C	C	A	A
18	295	0	0	1	2	T	T	A	A	G	G	G	G	A	A	A	A	G	G	T	T	C	C	A	A
19	296	0	0	1	1	0	0	A	G	G	G	0	0	0	0	A	A	A	G	C	T	T	T	A	A
20	297	0	0	2	2	0	0	A	G	0	0	C	G	A	G	0	0	G	G	0	0	C	T	A	A
21	354	0	0	2	2	C	T	A	G	G	G	0	0	G	G	0	0	G	G	C	T	C	T	A	A
22	362	0	0	2	1	T	T	A	G	G	G	C	G	A	G	A	C	G	G	T	T	T	T	A	A
23	368	0	0	2	1	0	0	A	G	C	G	C	G	A	G	A	A	A	G	C	T	C	T	A	A
24	372	0	0	2	1	0	0	A	G	C	G	C	G	A	G	A	A	A	G	C	T	C	T	A	A
25	376	0	0	2	1	C	C	G	G	G	G	G	G	G	G	A	A	G	G	C	C	C	T	A	A
26	388	0	0	2	1	C	T	A	G	G	G	G	G	A	G	A	A	G	G	C	T	T	T	A	A
27	400	0	0	1	1	C	T	A	A	G	G	G	G	A	G	A	A	G	G	C	T	0	0	A	A
28	433	0	0	2	1	T	T	A	G	G	G	G	G	A	A	A	A	G	G	T	T	0	0	A	A
29	456	0	0	2	1	C	T	A	G	0	0	0	0	0	0	A	A	0	0	0	0	C	C	A	A
30	520	0	0	2	1	T	T	A	A	G	G	G	G	A	G	0	0	G	G	C	C	C	T	A	A
31	531	0	0	2	1	C	T	A	G	C	G	G	G	G	G	0	0	A	G	C	T	T	T	A	G
32	543	0	0	2	1	T	T	G	G	G	G	C	C	A	G	A	A	G	G	T	T	T	T	A	A
33	583	0	0	1	2	T	T	A	G	G	G	C	G	A	A	A	A	G	G	T	T	T	T	A	A
34	586	0	0	2	2	0	0	A	G	G	G	G	G	G	G	A	A	G	G	C	C	T	T	A	A
35	596	0	0	1	2	0	0	A	G	C	G	C	G	A	G	A	A	A	G	C	T	C	T	A	A
36	609	0	0	1	2	C	C	A	G	C	C	C	G	G	G	0	0	A	G	C	C	C	T	A	A
37	617	0	0	2	2	T	T	0	0	G	G	C	G	0	0	A	A	G	G	T	T	T	T	A	A
38	627	0	0	2	2	0	0	G	G	G	G	C	C	A	G	A	A	G	G	T	T	C	T	A	A
39	628	0	0	2	1	C	T	G	G	C	G	G	G	G	G	A	C	G	G	C	C	C	C	A	A
40	643	0	0	2	1	T	T	A	G	G	G	C	G	A	A	A	A	G	G	T	T	C	T	A	A
41	646	0	0	2	1	C	T	A	G	C	G	G	G	A	G	A	A	A	G	C	T	C	T	A	A
42	668	0	0	1	1	0	0	A	G	C	G	G	G	0	0	A	A	A	G	C	T	C	T	A	A
43	681	0	0	2	2	T	T	G	G	G	G	C	G	G	G	0	0	G	G	C	C	C	T	A	A
44	703	0	0	2	2	T	T	G	G	G	G	0	0	A	G	A	A	G	G	T	T	C	T	A	A
45	720	0	0	2	1	C	T	G	G	C	G	0	0	A	G	A	C	0	0	0	0	C	T	A	A
46	745	0	0	1	2	T	T	A	G	G	G	C	G	A	A	0	0	G	G	T	T	T	T	A	A
47	757	0	0	2	2	C	T	A	G	C	G	0	0	G	G	A	A	A	A	C	C	T	T	A	G
48	762	0	0	1	2	C	T	A	G	C	G	C	C	A	G	A	A	A	G	C	T	T	T	A	A
49	781	0	0	2	1	C	T	A	G	C	G	G	G	A	G	A	A	A	G	C	T	C	T	A	A
50	817	0	0	2	1	C	T	A	A	G	G	G	G	A	A	A	A	G	G	T	T	C	T	A	A
51	827	0	0	2	2	T	T	A	A	G	G	G	G	A	G	A	A	G	G	T	T	C	T	A	A
52	832	0	0	1	2	T	T	A	G	C	G	0	0	0	0	0	0	0	0	0	0	T	T	A	A
53	843	0	0	1	2	C	T	G	G	G	G	G	G	G	G	A	A	G	G	C	C	C	C	A	G
54	876	0	0	1	2	T	T	A	G	G	G	C	G	A	G	A	A	G	G	T	T	T	T	A	A
55	889	0	0	2	1	T	T	A	G	G	G	G	G	A	G	A	C	G	G	T	T	C	T	A	A
56	893	0	0	1	1	T	T	G	G	G	G	C	G	A	A	A	C	G	G	T	T	C	T	A	A
57	901	0	0	1	2	0	0	A	G	G	G	G	G	0	0	A	A	A	G	C	T	C	T	A	G
58	913	0	0	1	2	C	T	A	A	G	G	G	G	G	G	A	A	G	G	C	T	C	T	A	A
59	915	0	0	2	2	0	0	A	G	C	G	C	G	A	G	A	C	A	G	C	T	C	C	A	A
60	931	0	0	1	2	0	0	G	G	0	0	0	0	0	0	A	A	0	0	T	T	T	T	A	G
61	938	0	0	2	2	C	T	A	G	C	G	0	0	0	0	A	C	0	0	C	T	T	T	A	A
62	943	0	0	1	1	0	0	G	G	C	G	G	G	G	G	0	0	A	G	C	T	T	T	A	A
63	970	0	0	1	2	T	T	G	G	G	G	C	G	A	A	C	C	0	0	T	T	T	T	A	A
64	971	0	0	2	2	0	0	G	G	G	G	C	G	G	G	A	A	G	G	0	0	C	C	A	A
65	997	0	0	1	2	C	T	G	G	G	G	C	G	G	G	A	A	G	G	C	C	C	C	A	A
66	1043	0	0	2	2	C	C	A	G	C	G	G	G	G	G	A	A	A	G	C	C	C	C	A	A
67	1074	0	0	2	1	C	T	A	A	C	G	G	G	A	G	A	A	A	G	C	T	T	T	A	A
68	1090	0	0	2	1	C	T	G	G	C	G	C	G	A	G	A	A	A	G	C	T	T	T	A	A
69	1097	0	0	2	1	0	0	A	A	G	G	G	G	0	0	A	A	0	0	T	T	T	T	A	G
70	1183	0	0	2	1	C	C	A	A	C	C	G	G	G	G	A	C	G	G	C	C	T	T	A	A
71	1195	0	0	2	2	C	T	A	G	C	G	C	G	A	G	A	A	G	G	C	T	C	C	A	A
72	1198	0	0	1	2	T	T	A	G	G	G	G	G	A	G	A	A	G	G	T	T	C	T	A	A
73	1208	0	0	2	1	C	T	A	G	G	G	G	G	A	G	A	C	G	G	C	T	C	T	A	A
74	1218	0	0	2	2	C	T	A	G	G	G	C	G	G	G	A	A	G	G	C	T	T	T	A	A
75	1225	0	0	1	1	T	T	G	G	G	G	C	G	A	G	A	C	G	G	T	T	T	T	A	A
76	1237	0	0	2	2	C	T	A	G	C	G	G	G	A	G	A	A	A	G	C	T	C	T	A	A
77	1276	0	0	2	1	T	T	G	G	G	G	C	G	G	G	0	0	G	G	T	T	T	T	A	A
78	1277	0	0	2	2	C	T	A	G	G	G	C	G	A	A	C	C	G	G	T	T	T	T	A	A
79	1300	0	0	1	1	C	T	A	A	C	G	G	G	A	G	0	0	A	G	C	T	T	T	A	A
80	1322	0	0	2	1	T	T	G	G	G	G	C	G	A	A	A	A	G	G	T	T	C	T	A	A
81	1340	0	0	2	2	C	T	A	A	G	G	G	G	A	G	A	A	G	G	C	T	T	T	A	A
82	1378	0	0	2	1	T	T	A	G	G	G	C	G	A	G	A	A	G	G	T	T	C	T	A	A
83	1387	0	0	2	1	C	T	A	G	C	G	C	G	G	G	A	C	G	G	C	T	T	T	A	A
84	1477	0	0	2	2	T	T	G	G	G	G	C	C	A	A	A	A	G	G	T	T	T	T	A	A
85	1482	0	0	1	1	T	T	A	G	G	G	G	G	A	A	A	C	G	G	T	T	C	T	A	A
86	1493	0	0	2	1	C	T	A	A	G	G	G	G	G	G	A	A	G	G	C	T	C	T	A	A
87	1495	0	0	1	2	T	T	0	0	0	0	0	0	0	0	A	C	G	G	T	T	C	T	A	A
88	1499	0	0	2	1	C	C	A	G	C	G	G	G	0	0	0	0	A	A	0	0	C	T	A	A
89	1521	0	0	2	1	T	T	G	G	G	G	C	C	A	G	0	0	G	G	T	T	C	T	A	A
90	1586	0	0	2	1	0	0	G	G	G	G	C	C	A	G	A	C	G	G	C	C	C	C	A	A
91	1661	0	0	2	2	T	T	A	G	0	0	G	G	A	G	0	0	0	0	T	T	C	T	A	G
92	1666	0	0	2	1	C	T	A	A	G	G	G	G	A	G	A	A	0	0	C	T	C	T	A	A
93	1673	0	0	1	1	T	T	A	G	G	G	C	G	G	G	A	C	0	0	C	T	T	T	A	A
94	1675	0	0	2	1	T	T	A	G	G	G	C	G	G	G	C	C	0	0	T	T	T	T	A	A
95	1676	0	0	2	1	C	T	A	G	G	G	C	G	A	G	A	C	0	0	C	C	0	0	A	A
96	1720	0	0	2	2	C	C	G	G	C	C	G	G	G	G	A	A	0	0	C	T	T	T	A	G
97	1727	0	0	1	2	C	T	A	G	C	G	G	G	0	0	A	A	0	G	0	0	T	T	A	A
98	1734	0	0	1	2	C	C	A	G	C	G	0	0	0	0	0	0	G	G	0	0	0	0	A	A
99	1748	0	0	1	2	T	T	A	G	C	G	0	0	A	A	A	A	G	G	C	T	C	T	A	A
100	1785	0	0	2	2	C	T	A	G	G	G	G	G	A	G	A	A	G	A	C	C	T	T	A	G
101	1787	0	0	2	2	C	C	A	A	C	G	G	G	G	G	A	C	A	G	C	C	C	C	A	A
102	1792	0	0	2	2	T	T	A	G	C	G	0	0	G	G	A	A	G	G	C	T	T	T	A	A
103	1813	0	0	2	2	C	T	A	G	G	G	G	G	A	G	A	A	G	G	C	T	T	T	A	A
104	1848	0	0	1	1	C	T	G	G	G	G	G	G	G	G	A	A	G	G	T	T	T	T	A	A
105	1891	0	0	2	1	T	T	A	G	G	G	G	G	A	A	A	A	G	G	0	0	C	T	A	A
106	1894	0	0	2	1	C	T	A	G	C	G	C	G	A	G	0	0	G	G	C	T	C	T	A	A
107	1895	0	0	2	2	C	T	G	G	G	G	C	G	G	G	A	C	G	G	C	T	T	T	A	A
108	1900	0	0	2	2	C	T	A	A	G	G	G	G	A	G	A	A	G	0	C	C	T	T	A	G
109	1904	0	0	2	1	C	C	A	G	C	C	0	0	0	0	A	A	0	0	0	0	0	0	0	0
110	1917	0	0	2	1	0	0	A	G	G	G	G	G	A	G	A	C	G	G	T	T	C	T	A	G
111	1924	0	0	1	1	T	T	A	G	G	G	C	G	A	G	A	C	G	G	T	T	T	T	A	A
112	1929	0	0	2	1	C	T	A	G	C	G	C	G	A	G	0	0	A	G	C	T	T	T	A	G
113	1931	0	0	2	1	C	T	A	G	G	G	G	G	G	G	A	A	G	G	C	T	T	T	A	A
114	1944	0	0	1	1	C	T	A	G	C	G	G	G	A	G	A	A	A	G	0	0	C	T	A	A
115	1946	0	0	2	1	0	0	G	G	G	G	C	C	A	G	A	A	G	G	C	T	C	C	A	A
116	1989	0	0	2	2	0	0	A	G	C	G	G	G	G	G	A	A	A	G	C	C	T	T	A	A
117	2004	0	0	1	2	T	T	A	A	G	G	G	G	A	A	A	A	G	G	T	T	C	T	A	A
118	2031	0	0	2	1	T	T	A	G	0	0	C	G	G	G	0	0	G	G	T	T	T	T	A	G
119	2041	0	0	2	1	0	0	A	G	G	G	G	G	A	A	A	C	G	G	0	0	T	T	A	G
120	2044	0	0	2	2	0	0	A	G	G	G	C	G	A	A	A	A	G	G	T	T	T	T	A	A
121	2080	0	0	2	1	C	T	A	A	0	0	G	G	A	G	A	A	A	G	C	T	C	T	A	G
122	2095	0	0	1	1	T	T	A	G	0	0	C	G	A	A	A	A	G	G	T	T	C	T	A	A
123	2099	0	0	1	1	C	T	A	G	G	G	G	G	A	G	A	A	G	G	C	T	C	T	A	A
124	2107	0	0	1	1	C	C	A	G	0	0	G	G	G	G	A	A	A	A	C	C	T	T	A	G
125	2117	0	0	2	1	T	T	G	G	G	G	C	G	A	A	A	A	G	G	T	T	C	T	A	A
126	2136	0	0	1	1	C	T	A	A	G	G	G	G	A	G	0	0	A	G	C	T	T	T	A	G
127	2137	0	0	2	1	C	T	A	G	0	0	C	G	G	G	A	C	A	G	C	T	C	T	A	A
128	2151	0	0	2	1	T	T	A	A	G	G	G	G	A	A	A	A	G	G	T	T	C	T	A	A
129	2182	0	0	2	1	C	T	A	A	G	G	G	G	A	G	A	A	A	G	C	T	T	T	A	G
130	2188	0	0	2	1	T	T	A	G	G	G	C	G	A	G	A	C	G	G	T	T	C	T	A	A
131	2197	0	0	1	2	C	T	A	G	0	0	G	G	G	G	A	A	A	G	C	C	C	T	A	G
132	2198	0	0	1	2	C	T	A	G	C	G	0	0	G	G	A	C	G	G	C	T	C	T	A	A
133	2229	0	0	2	1	T	T	0	0	C	G	G	G	A	A	0	0	G	G	0	0	C	C	A	A
134	2258	0	0	1	1	0	0	G	G	0	0	C	G	A	G	0	0	A	G	0	0	T	T	A	G
135	2280	0	0	1	1	0	0	A	G	C	G	G	G	0	0	A	A	G	G	0	0	C	T	A	A
136	2293	0	0	2	2	C	T	G	G	C	G	C	G	A	G	A	A	A	G	0	0	C	T	A	G
137	2316	0	0	1	2	0	0	A	G	C	G	0	0	0	0	0	0	0	0	0	0	0	0	A	A
138	2332	0	0	2	1	T	T	G	G	G	G	C	G	A	G	A	C	G	G	T	T	C	T	A	A
139	2359	0	0	2	1	0	0	A	G	C	G	0	0	0	0	0	0	0	0	0	0	C	T	A	A
140	2360	0	0	2	2	0	0	A	G	C	G	C	G	A	G	A	A	A	G	C	T	C	T	A	G
141	2363	0	0	2	1	0	0	A	A	C	G	G	G	A	A	A	A	G	G	T	T	C	T	A	A
142	2392	0	0	2	1	C	T	A	G	C	G	0	0	0	0	0	0	0	0	0	0	C	T	A	A
143	2411	0	0	1	2	T	T	G	G	G	G	G	G	A	G	A	C	G	G	C	T	C	T	A	A
144	2422	0	0	2	2	0	0	A	G	G	G	C	G	A	G	0	0	G	G	C	T	T	T	A	A
145	2423	0	0	1	1	T	T	G	G	G	G	0	0	A	A	A	A	0	0	T	T	C	T	A	A
146	2427	0	0	2	2	T	T	A	G	C	G	C	G	A	G	A	C	G	G	T	T	C	C	A	A
147	2431	0	0	2	2	C	T	A	G	0	0	C	G	A	G	A	A	A	G	C	T	T	T	A	G
148	2447	0	0	2	2	C	T	A	A	G	G	G	G	A	G	A	A	G	G	C	T	T	T	A	G
149	2458	0	0	2	2	C	T	A	G	G	G	G	G	G	G	A	A	G	G	C	C	C	C	A	A
150	2465	0	0	2	1	T	T	A	G	C	G	C	G	A	A	0	0	G	G	T	T	T	T	A	A
151	2479	0	0	1	2	C	T	A	A	G	G	G	G	A	G	A	A	A	G	C	T	C	T	A	G
152	2484	0	0	1	1	C	T	G	G	G	G	C	G	G	G	A	A	G	G	C	C	T	T	A	A
153	2488	0	0	2	1	T	T	0	0	G	G	C	G	A	G	A	C	G	G	T	T	T	T	A	A
154	2514	0	0	1	1	T	T	A	G	G	G	C	G	A	A	A	A	G	G	T	T	T	T	A	A
155	2518	0	0	2	1	C	T	A	G	0	0	G	G	A	G	A	A	G	G	C	T	C	T	A	A
156	2538	0	0	2	1	0	0	A	G	G	G	0	0	0	0	0	0	0	0	C	T	T	T	A	A
157	2569	0	0	1	1	0	0	G	G	C	G	G	G	G	G	0	0	A	G	C	C	C	C	A	A
158	2631	0	0	1	2	0	0	A	G	G	G	C	G	G	G	A	A	A	A	C	C	C	T	A	G
159	2641	0	0	2	1	C	T	0	0	G	G	G	G	G	G	0	0	G	G	C	C	C	C	A	A
160	2646	0	0	2	1	T	T	G	G	C	G	C	G	G	G	0	0	G	G	C	C	C	C	A	G
161	2675	0	0	2	2	T	T	A	G	G	G	0	0	A	G	0	0	G	G	T	T	T	T	A	A
162	2690	0	0	1	1	C	T	A	G	G	G	C	G	G	G	A	C	G	G	C	T	T	T	A	A
163	2693	0	0	2	2	T	T	0	0	C	G	C	G	G	G	A	A	G	G	C	C	C	T	A	A
164	2697	0	0	2	2	0	0	G	G	G	G	G	G	A	G	A	A	A	G	C	T	C	T	A	A
165	2762	0	0	2	1	0	0	0	0	G	G	0	0	0	0	0	0	0	0	0	0	C	T	A	A
166	2804	0	0	2	1	C	T	A	G	C	G	G	G	G	G	A	A	G	G	C	C	C	C	A	A
167	2823	0	0	2	1	T	T	A	A	C	G	G	G	A	G	0	0	G	G	0	0	C	T	A	A
168	2828	0	0	2	1	0	0	A	A	G	G	0	0	G	G	0	0	A	G	C	C	T	T	0	0
169	2852	0	0	1	1	0	0	A	G	C	G	C	G	G	G	A	C	A	G	C	T	C	C	0	0
170	2874	0	0	2	2	T	T	A	G	0	0	0	0	A	G	A	A	G	G	C	T	C	C	0	0
171	2903	0	0	2	2	T	T	0	0	C	G	C	G	G	G	A	A	G	G	C	C	T	T	A	A
172	2922	0	0	2	1	C	T	A	G	G	G	G	G	G	G	A	A	A	G	0	0	C	T	A	G
173	2933	0	0	2	2	T	T	A	G	C	G	G	G	0	0	A	C	G	G	T	T	T	T	A	A
174	2966	0	0	2	1	T	T	A	G	0	0	0	0	0	0	A	A	A	G	C	T	C	C	0	0
175	2978	0	0	1	2	C	C	A	G	C	G	G	G	0	0	A	A	G	G	C	C	C	C	0	0
176	3025	0	0	2	1	0	0	0	0	G	G	G	G	A	G	A	A	A	G	C	T	C	T	0	0
177	3081	0	0	2	2	T	T	A	G	G	G	G	G	A	G	A	C	G	G	T	T	T	T	A	A
178	3083	0	0	2	1	C	T	A	G	C	G	C	G	A	G	A	C	A	G	C	T	C	T	0	0
179	3098	0	0	2	1	C	T	A	G	C	G	G	G	0	0	A	C	A	G	C	T	T	T	0	0
180	3099	0	0	1	2	C	T	A	G	C	G	0	0	0	0	A	A	A	G	T	T	C	T	A	A
181	3113	0	0	1	1	C	T	A	G	G	G	0	0	0	0	0	0	A	G	C	T	C	T	0	0
182	3182	0	0	2	2	T	T	A	G	C	G	C	G	A	G	A	C	G	G	T	T	T	T	0	0
183	3192	0	0	2	2	0	0	G	G	0	0	0	0	0	0	0	0	0	0	0	0	C	T	0	0
184	3196	0	0	1	2	C	C	A	G	C	G	G	G	G	G	A	A	A	G	C	C	T	T	0	0
185	3227	0	0	2	1	C	C	A	G	0	0	G	G	G	G	0	0	A	A	C	C	C	T	0	0
186	3268	0	0	1	2	C	T	A	G	G	G	G	G	A	G	A	A	G	G	C	T	C	T	G	G
187	3280	0	0	2	2	C	T	A	G	G	G	G	G	0	0	0	0	0	0	0	0	C	T	0	0
188	3285	0	0	2	2	0	0	A	G	C	G	C	G	A	A	A	A	G	G	T	T	C	T	0	0
189	3287	0	0	2	2	C	C	G	G	C	G	G	G	G	G	A	A	A	G	C	C	C	T	0	0
190	3288	0	0	2	2	0	0	A	G	C	G	C	G	A	G	A	A	G	G	C	T	C	T	0	0
191	3301	0	0	2	2	C	T	A	G	0	0	G	G	G	G	A	A	A	G	C	T	C	T	0	0
192	3311	0	0	2	2	0	0	A	G	G	G	G	G	A	G	A	A	A	G	C	T	C	T	0	0
193	3319	0	0	2	2	0	0	A	G	0	0	C	G	0	0	C	C	0	0	0	0	0	0	G	G
194	3341	0	0	1	2	T	T	A	A	G	G	G	G	A	G	A	A	G	G	C	T	0	0	0	0
195	3368	0	0	1	1	C	C	A	A	0	0	G	G	A	G	A	A	0	0	C	T	0	0	A	G
196	3373	0	0	2	2	C	T	A	G	G	G	G	G	G	G	A	A	G	G	C	C	C	C	A	A
197	3416	0	0	2	1	C	T	A	G	C	G	C	G	A	G	A	C	G	G	C	T	C	T	A	A
198	3419	0	0	1	1	C	T	A	A	G	G	G	G	A	G	A	A	G	G	C	T	C	T	A	A
199	3423	0	0	1	1	0	T	G	G	G	G	C	C	A	G	A	C	G	G	T	T	C	T	A	A
200	3428	0	0	2	1	C	T	0	0	0	0	0	0	0	0	0	0	0	0	0	0	0	0	0	0
201	3433	0	0	2	2	C	T	A	A	G	G	G	G	A	G	A	A	G	G	C	T	T	T	A	A
202	3434	0	0	2	2	C	T	0	0	0	0	0	0	0	0	0	0	0	0	0	0	0	0	0	0
203	3439	0	0	2	2	T	T	A	A	G	G	G	G	A	A	A	A	G	G	T	T	C	T	A	A
204	3473	0	0	2	1	C	T	A	G	G	G	C	G	A	G	A	A	A	G	C	T	C	T	A	A
205	3475	0	0	2	2	C	T	A	G	G	G	C	G	G	G	C	C	G	G	T	T	C	T	A	A
206	3483	0	0	2	1	C	T	A	G	G	G	C	G	0	0	A	C	G	G	0	0	C	T	A	A
207	3560	0	0	2	1	C	C	A	G	C	G	G	G	G	G	A	A	A	G	C	T	T	T	A	G
208	3565	0	0	2	1	C	T	G	G	G	G	C	G	G	G	A	A	A	G	C	C	C	T	A	A
209	3582	0	0	1	1	C	T	G	G	C	G	C	G	G	G	A	C	G	G	C	T	C	T	A	A
210	3588	0	0	2	1	T	T	A	A	G	G	G	G	A	G	A	C	G	G	T	T	T	T	A	A
211	3589	0	0	1	1	C	T	G	G	C	G	C	G	A	G	0	0	G	G	C	T	T	T	A	A
212	3617	0	0	2	2	C	T	0	0	C	G	G	G	A	G	A	A	A	G	C	T	T	T	A	A
213	3621	0	0	2	2	C	T	0	0	0	0	0	0	0	0	0	0	A	G	0	0	0	0	0	0
214	3643	0	0	2	1	C	C	G	G	G	G	G	G	G	G	A	A	G	G	C	C	C	T	A	A
215	3699	0	0	2	2	C	T	A	G	C	G	C	G	A	G	A	A	A	G	C	T	T	T	A	G
216	3727	0	0	2	1	T	T	A	G	G	G	G	G	A	G	A	C	G	G	T	T	C	T	A	A
217	3734	0	0	1	2	C	T	A	A	G	G	G	G	A	G	A	A	G	G	C	T	0	0	A	A
218	3742	0	0	2	2	C	T	A	A	C	G	G	G	A	G	A	A	A	G	C	T	C	T	A	G
219	3745	0	0	2	1	C	C	G	G	C	C	G	G	G	G	A	A	A	A	C	C	C	C	A	A
220	3759	0	0	2	1	T	T	A	G	G	G	C	G	A	G	A	C	G	G	C	T	C	T	A	A
221	3835	0	0	2	1	C	T	A	G	G	G	C	G	A	G	A	A	G	G	C	T	T	T	A	A
222	3840	0	0	1	1	C	T	A	G	G	G	C	G	A	A	0	0	G	G	T	T	T	T	A	A
223	3843	0	0	2	1	C	T	G	G	G	G	C	G	G	G	A	A	A	G	C	C	C	T	A	A
224	3849	0	0	2	1	T	T	A	G	G	G	C	G	A	G	A	C	G	G	T	T	T	T	A	A
225	3889	0	0	2	2	T	T	A	A	G	G	G	G	A	A	A	A	G	G	T	T	C	T	A	A
226	3898	0	0	2	1	T	T	G	G	G	G	G	G	G	G	A	A	G	G	C	C	C	C	A	A
227	3918	0	0	1	1	T	T	A	G	C	G	G	G	A	G	A	A	A	G	C	T	T	T	A	G
228	3931	0	0	2	2	C	T	G	G	0	0	0	0	0	0	0	0	G	G	0	0	0	0	0	0
229	3932	0	0	1	2	C	T	G	G	C	G	C	C	A	G	A	A	A	G	C	T	T	T	A	G
230	3949	0	0	1	2	T	T	A	G	G	G	C	G	A	A	A	A	G	G	T	T	0	0	0	0
231	3985	0	0	2	1	C	T	A	G	G	G	C	G	A	G	A	A	G	G	C	T	T	T	A	A
232	3989	0	0	2	1	C	T	A	G	G	G	C	G	A	G	A	A	G	G	C	T	T	T	A	A
233	4000	0	0	2	2	C	T	A	G	C	G	C	G	A	G	A	A	G	G	C	C	C	T	A	A
234	4008	0	0	2	1	C	T	A	A	C	G	G	G	0	0	A	A	A	G	C	T	T	T	0	0
235	4012	0	0	1	1	T	T	A	A	G	G	C	G	A	A	A	A	G	G	0	0	C	T	A	A
236	4041	0	0	2	1	T	T	G	G	G	G	C	C	A	A	A	A	G	G	T	T	C	C	A	A
237	4080	0	0	1	1	T	T	A	G	G	G	C	G	A	A	A	A	G	G	T	T	T	T	A	A
238	4084	0	0	1	2	T	T	A	G	G	G	C	G	A	A	A	A	G	G	T	T	T	T	A	A
239	4088	0	0	2	2	C	T	A	G	G	G	C	G	A	G	A	A	G	G	C	T	C	T	A	A
240	4124	0	0	1	2	T	T	G	G	G	G	C	G	A	G	A	C	G	G	T	T	C	T	A	G
241	4128	0	0	2	2	C	T	A	G	G	G	C	G	G	G	A	A	G	G	C	C	C	T	A	A
242	4153	0	0	2	1	C	T	A	A	0	0	G	G	A	G	A	A	A	G	0	0	T	T	G	G
243	4179	0	0	2	2	T	T	G	G	G	G	C	C	A	G	A	A	G	G	C	T	C	C	A	G
244	4187	0	0	1	2	T	T	A	G	G	G	G	G	G	G	C	C	G	G	T	T	T	T	A	A
245	4202	0	0	1	2	T	T	A	G	G	G	C	G	0	0	0	0	G	G	T	T	C	T	A	A
246	4208	0	0	2	2	T	T	A	A	0	0	G	G	0	0	0	0	0	0	0	0	0	0	0	0
247	4224	0	0	2	2	C	T	A	A	G	G	G	G	A	G	A	C	G	G	T	T	C	T	A	A
248	4257	0	0	1	1	T	T	G	G	G	G	C	G	A	G	A	C	G	G	T	T	T	T	A	G
249	4271	0	0	1	1	C	T	A	A	C	G	G	G	A	G	A	A	A	G	C	T	0	0	A	G
250	4309	0	0	2	1	T	T	0	0	G	G	C	C	A	G	A	C	G	G	T	T	C	T	A	A
251	4338	0	0	2	1	C	C	A	A	C	G	G	G	G	G	A	A	A	G	C	C	T	T	A	G
252	4351	0	0	2	1	C	T	G	G	G	G	0	0	0	0	0	0	G	G	0	0	0	0	0	0
253	4355	0	0	2	1	C	T	A	G	C	G	C	G	A	G	A	A	A	G	C	T	C	T	A	A
254	4380	0	0	1	1	T	T	A	A	G	G	G	G	0	0	A	A	G	G	T	T	T	T	A	A
255	4385	0	0	1	1	C	C	A	A	C	G	G	G	G	G	A	A	A	G	C	C	C	T	A	G
256	4410	0	0	1	1	T	T	A	A	C	G	G	G	A	G	A	A	A	G	C	T	T	T	A	A
257	4413	0	0	1	2	T	T	A	A	G	G	G	G	A	A	A	A	G	G	T	T	C	T	A	A
258	4415	0	0	2	1	C	T	A	A	C	G	G	G	A	G	A	A	A	G	C	T	C	T	A	A
259	4420	0	0	1	2	T	T	0	0	0	0	G	G	G	G	0	0	0	0	T	T	T	T	A	A
260	4439	0	0	2	1	C	T	0	0	C	G	G	G	G	G	A	C	A	G	C	T	C	T	A	G
261	4448	0	0	2	1	T	T	A	A	G	G	G	G	A	A	A	A	G	G	T	T	T	T	A	A
262	4476	0	0	2	1	C	T	A	A	C	G	G	G	A	G	A	A	A	G	C	T	T	T	A	A
263	4479	0	0	2	2	T	T	A	A	G	G	G	G	A	A	A	A	G	G	T	T	T	T	A	A
264	4482	0	0	2	1	C	T	A	G	G	G	C	G	A	G	A	A	G	G	C	T	T	T	A	A
265	4509	0	0	2	1	T	T	A	G	G	G	G	G	A	G	A	A	G	G	C	T	C	T	A	A
266	4524	0	0	2	1	C	T	A	A	C	G	G	G	A	G	A	A	A	G	C	T	C	T	A	G
267	4531	0	0	1	1	T	T	A	G	G	G	0	0	0	0	A	C	G	G	T	T	C	T	A	A
268	4542	0	0	1	1	C	T	A	G	G	G	C	G	G	G	A	C	G	G	C	T	T	T	A	A
269	4548	0	0	1	1	T	T	A	A	G	G	C	G	G	G	C	C	G	G	T	T	C	T	A	A
270	4561	0	0	2	1	C	T	A	A	C	G	G	G	A	G	A	A	A	G	C	T	T	T	A	G
271	4565	0	0	2	1	T	T	A	A	C	G	G	G	G	G	A	C	A	G	C	T	C	T	A	G
272	4569	0	0	2	2	T	T	G	G	G	G	G	G	G	G	A	C	G	G	C	C	0	0	0	0
273	4587	0	0	2	1	C	T	0	0	0	0	0	0	0	0	0	0	0	0	0	0	0	0	0	0
274	4604	0	0	1	1	T	T	A	G	G	G	C	G	A	A	A	A	G	G	T	T	T	T	A	A
275	4614	0	0	2	1	C	C	G	G	C	G	G	G	G	G	0	0	A	G	C	C	C	T	A	A
276	4615	0	0	2	1	C	T	A	A	C	G	G	G	A	G	A	A	A	G	C	T	C	T	A	G
277	4625	0	0	2	2	C	T	A	G	G	G	G	G	A	G	A	A	G	G	C	T	C	C	A	A
278	4626	0	0	1	2	T	T	G	G	G	G	C	C	G	G	C	C	G	G	T	T	T	T	A	A
279	4636	0	0	2	1	T	T	A	A	G	G	G	G	0	0	A	A	G	G	T	T	C	C	A	A
280	4652	0	0	1	1	T	T	A	G	G	G	C	G	0	0	0	0	G	G	T	T	C	T	A	A
281	4660	0	0	2	1	T	T	0	0	G	G	C	G	A	A	0	0	G	G	T	T	T	T	A	A
282	4662	0	0	1	1	T	T	G	G	C	G	C	G	G	G	A	A	A	G	C	T	T	T	A	G
283	4668	0	0	1	1	T	T	A	A	G	G	G	G	0	0	A	C	G	G	T	T	C	T	A	A
284	4700	0	0	1	1	C	T	A	G	C	G	C	G	A	G	0	0	A	G	C	C	C	C	A	A
285	4706	0	0	2	2	C	T	G	G	C	G	C	G	G	G	A	C	A	G	C	C	C	T	A	A
286	4707	0	0	2	1	C	T	A	G	C	G	C	G	A	G	A	C	A	G	C	T	C	T	A	A
287	4718	0	0	2	1	C	C	A	A	G	G	G	G	0	0	A	A	A	G	C	C	T	T	A	G
288	4735	0	0	2	1	C	T	A	A	0	0	0	0	0	0	A	A	G	G	C	T	C	T	A	G
289	4753	0	0	1	1	T	T	A	G	0	0	0	0	0	0	0	0	0	0	0	0	0	0	0	0
290	4758	0	0	2	1	T	T	G	G	C	G	G	G	A	G	A	A	G	G	T	T	T	T	A	G
291	4775	0	0	1	1	C	T	0	0	C	G	G	G	A	G	A	C	A	G	C	T	T	T	A	G
292	4780	0	0	1	1	T	T	A	G	G	G	C	G	A	A	A	A	G	G	T	T	C	C	A	A
293	4781	0	0	2	2	T	T	G	G	C	G	C	G	0	0	A	C	G	G	C	T	C	T	A	A
294	4793	0	0	2	2	C	T	A	G	G	G	0	0	A	G	A	C	G	G	C	T	T	T	A	A
295	4834	0	0	2	1	T	T	G	G	0	0	0	0	0	0	0	0	0	0	0	0	0	0	0	0
296	4837	0	0	1	1	C	T	A	G	G	G	G	G	G	G	A	A	A	G	C	C	C	C	A	G
297	4861	0	0	1	2	C	T	A	A	G	G	G	G	A	G	A	A	G	G	C	T	T	T	A	A
298	4863	0	0	2	1	T	T	A	A	G	G	G	G	0	0	0	0	0	0	C	T	T	T	A	A
299	4877	0	0	2	1	C	T	A	A	C	G	G	G	A	G	A	A	G	G	C	T	0	0	0	0
300	4881	0	0	2	2	C	T	A	G	C	G	C	G	A	G	A	A	G	G	C	T	C	C	A	A
301	4884	0	0	1	1	T	T	A	G	G	G	C	G	A	G	A	C	G	G	T	T	T	T	A	A
302	4885	0	0	2	1	C	T	A	A	0	0	C	G	A	G	A	C	G	G	C	T	T	T	A	A
303	4897	0	0	1	1	C	T	A	A	G	G	G	G	A	G	A	A	A	G	C	T	C	C	A	A
304	4922	0	0	2	1	C	T	A	G	G	G	C	G	G	G	A	C	G	G	C	T	0	0	A	A
305	4924	0	0	2	1	C	T	A	G	G	G	C	G	A	G	A	A	G	G	C	T	C	T	A	A
306	4938	0	0	2	1	C	T	A	G	G	G	G	G	G	G	A	C	A	G	C	T	C	T	A	A
307	4948	0	0	2	1	0	T	G	G	G	G	C	G	G	G	A	C	A	G	C	C	C	C	A	A
308	4959	0	0	2	1	C	T	0	0	C	G	0	0	0	0	0	0	0	0	0	0	0	0	0	0
309	4966	0	0	2	1	T	T	A	A	C	G	G	G	A	G	A	C	G	G	T	T	T	T	A	A
310	4967	0	0	2	1	C	T	0	0	0	0	0	0	0	0	0	0	0	0	0	0	0	0	0	0
311	4968	0	0	2	2	C	T	G	G	0	0	0	0	0	0	0	0	0	0	0	0	0	0	0	0
312	4975	0	0	2	1	T	T	A	G	C	G	G	G	A	G	A	A	G	G	C	T	C	T	A	A
313	5008	0	0	2	2	T	T	0	0	C	G	C	G	A	A	0	0	G	G	T	T	C	C	A	A
314	5013	0	0	2	2	C	T	0	0	C	G	G	G	A	G	A	A	A	G	C	T	C	T	A	G
315	5048	0	0	2	1	C	T	0	0	G	G	C	G	A	G	A	A	A	G	C	C	C	T	A	G
316	5083	0	0	1	1	T	T	0	0	C	C	C	G	0	0	A	C	G	G	T	T	C	T	A	A
317	5125	0	0	2	1	C	T	G	G	G	G	G	G	A	G	A	A	A	G	C	T	C	T	A	G
318	5126	0	0	1	2	C	T	G	G	0	0	C	G	A	G	A	C	G	G	T	T	C	T	A	A
319	5133	0	0	1	1	0	0	A	G	G	G	C	G	G	G	A	A	A	A	T	T	C	T	0	0
320	5136	0	0	1	1	C	T	A	G	G	G	G	G	A	G	A	C	G	G	C	T	T	T	A	A
321	5146	0	0	1	1	T	T	A	A	C	G	G	G	A	G	A	C	G	G	T	T	C	T	A	A
322	5154	0	0	1	1	C	C	G	G	G	G	G	G	G	G	A	A	A	G	C	C	C	C	A	A
323	5159	0	0	2	1	C	T	G	G	C	G	C	G	A	G	A	A	G	G	C	T	C	T	A	A
324	5178	0	0	2	1	T	T	A	G	G	G	G	G	A	A	A	A	G	G	T	T	T	T	A	A
325	5185	0	0	1	2	C	T	G	G	G	G	C	G	A	G	A	A	G	G	C	T	T	T	A	A
326	5223	0	0	2	2	T	T	A	G	C	G	C	G	A	A	A	A	G	G	T	T	C	T	A	A
327	5249	0	0	2	2	C	T	A	G	G	G	0	0	A	G	A	A	A	G	C	T	T	T	A	G
328	5267	0	0	1	1	T	T	A	A	G	G	G	G	A	A	A	A	G	G	T	T	C	T	A	A
329	5268	0	0	1	1	T	T	0	0	G	G	C	G	A	G	0	0	G	G	C	T	C	C	A	A
330	5273	0	0	2	1	C	C	A	G	C	G	G	G	G	G	A	A	A	G	C	C	T	T	A	A
331	5284	0	0	1	1	C	T	G	G	C	C	G	G	G	G	A	A	G	G	C	C	C	T	A	A
332	5296	0	0	2	2	T	T	A	G	G	G	C	G	A	A	A	A	G	G	T	T	T	T	A	A
333	5329	0	0	1	1	C	T	A	G	G	G	G	G	A	G	A	A	G	G	C	C	T	T	A	A
334	5346	0	0	2	2	T	T	0	0	G	G	G	G	A	A	A	A	G	G	T	T	T	T	A	A
335	5363	0	0	2	1	T	T	0	0	G	G	0	0	0	0	0	0	0	0	0	0	0	0	0	0
336	5411	0	0	1	1	T	T	A	G	G	G	C	G	A	G	0	0	G	G	T	T	T	T	A	A
337	5414	0	0	2	2	T	T	A	G	0	0	C	G	A	G	0	0	G	G	T	T	T	T	A	A
338	5420	0	0	1	1	C	T	A	G	G	G	G	G	0	0	0	0	A	G	C	C	C	C	A	G
339	5468	0	0	2	1	C	C	A	G	G	G	C	G	G	G	0	0	A	A	C	C	T	T	A	G
340	5493	0	0	1	1	T	T	0	0	0	0	G	G	A	G	0	0	G	G	T	T	T	T	A	A
341	5508	0	0	2	1	T	T	A	G	G	G	C	G	0	0	0	0	G	G	T	T	C	T	A	A
342	5558	0	0	2	1	T	T	G	G	C	G	G	G	G	G	A	A	A	G	C	C	C	C	A	A
343	5603	0	0	2	1	T	T	G	G	G	G	C	G	G	G	C	C	G	G	C	T	C	T	0	0
344	5635	0	0	2	1	T	T	A	A	C	G	G	G	A	G	0	0	G	G	T	T	C	T	A	A
345	5640	0	0	2	1	T	T	A	A	G	G	G	G	A	G	A	A	A	G	C	T	C	C	A	A
346	5660	0	0	2	2	T	T	A	A	G	G	G	G	A	G	A	C	G	G	T	T	T	T	A	A
347	5705	0	0	2	2	T	T	0	0	C	G	0	0	0	0	A	A	G	G	C	T	0	0	A	A
348	5740	0	0	1	1	C	T	A	A	G	G	G	G	A	G	A	C	G	G	T	T	T	T	A	A
349	5751	0	0	2	1	T	T	A	G	G	G	G	G	A	G	A	A	A	G	C	C	0	0	A	A
350	5809	0	0	2	1	T	T	0	0	G	G	0	0	0	0	0	0	0	0	0	0	0	0	0	0
351	5811	0	0	2	1	0	0	A	G	C	G	G	G	A	G	A	A	G	G	C	T	C	C	A	A
352	5837	0	0	2	1	T	T	A	G	G	G	C	G	A	G	A	A	G	G	T	T	C	C	A	A
353	5839	0	0	2	1	T	T	0	0	0	0	G	G	A	G	A	A	0	0	C	T	T	T	A	A
354	5843	0	0	1	1	C	T	A	G	G	G	C	G	A	A	A	A	G	G	T	T	T	T	A	A
355	5852	0	0	1	2	C	C	G	G	G	G	G	G	G	G	A	A	A	G	C	C	T	T	A	A
356	5871	0	0	2	2	C	T	A	A	0	0	G	G	A	G	A	A	G	G	C	T	C	C	0	0
357	5940	0	0	2	1	0	0	G	G	G	G	C	C	A	G	A	C	G	G	T	T	T	T	A	A
358	5944	0	0	2	1	0	0	G	G	G	G	G	G	G	G	A	A	G	G	C	C	C	C	A	A
359	5949	0	0	2	1	T	T	A	G	C	G	C	G	G	G	A	C	A	G	C	T	T	T	A	G
360	5952	0	0	2	1	0	0	A	G	G	G	C	G	A	G	A	A	G	G	0	0	T	T	A	A
361	5975	0	0	1	1	T	T	0	0	G	G	G	G	0	0	A	C	0	0	0	0	T	T	A	G
362	6019	0	0	2	1	T	T	0	0	0	0	0	0	0	0	0	0	A	G	C	T	0	0	0	0
363	6043	0	0	2	1	T	T	0	0	0	0	0	0	0	0	0	0	0	0	0	0	0	0	0	0
364	6047	0	0	1	1	T	T	A	A	G	G	G	G	0	0	A	A	G	G	C	C	T	T	0	0
365	6055	0	0	2	1	0	0	A	G	G	G	0	0	0	0	0	0	0	0	0	0	0	0	G	G
366	6058	0	0	2	1	0	0	A	G	G	G	C	G	A	A	A	A	G	G	T	T	C	T	A	A
367	6073	0	0	1	1	T	T	A	A	C	G	G	G	A	G	A	C	G	G	T	T	T	T	A	A
368	6078	0	0	2	1	T	T	A	A	G	G	G	G	A	G	0	0	A	G	C	T	T	T	A	G
369	6084	0	0	1	1	T	T	A	G	G	G	G	G	A	G	A	A	G	G	T	T	0	0	A	A
