# Supplementary material for: Aquaporin locus (12q13.12) might contribute to susceptibility of temporomandibular joint disorder associated with periodontitis
Source: PLoS One. 2020 Mar 4;15(3):e0229245. doi: 10.1371/journal.pone.0229245 (PMC7055872; doi:10.1371/journal.pone.0229245)
Supplement: S3 Table — (XLSX) [file pone.0229245.s003.xlsx]

## Sheet: TMD
FID	Order Participated	Father	Mother	gender	Phenotype	rs10875989		rs1996315		rs2878771		rs296763		rs461872		rs3759129		rs3741559		rs467323		rs17159702		rs3736309
1	25	0	0	2	1	C	T	A	G	C	G	C	G	A	G	A	C	A	G	C	T	C	T	A	A
2	83	0	0	2	1	C	T	A	G	G	G	C	G	G	G	A	C	G	G	C	T	C	T	A	A
3	112	0	0	2	1	0	0	A	G	C	G	C	G	A	G	A	A	A	G	C	T	T	T	A	A
4	113	0	0	1	1	0	0	A	G	G	G	C	G	A	G	A	C	G	G	T	T	T	T	A	A
5	145	0	0	1	1	T	T	A	G	C	G	G	G	A	A	A	A	G	G	T	T	C	T	A	A
6	152	0	0	2	1	T	T	A	G	G	G	C	G	A	A	A	A	G	G	T	T	C	T	A	A
7	161	0	0	2	1	T	T	A	G	G	G	C	G	A	G	A	C	G	G	T	T	C	T	A	A
8	166	0	0	2	1	0	0	A	G	G	G	C	G	A	A	A	A	G	G	T	T	C	T	A	A
9	182	0	0	2	1	C	T	A	G	G	G	C	G	A	G	A	A	A	G	C	T	T	T	A	A
10	185	0	0	2	1	0	0	G	G	G	G	C	G	A	G	A	A	G	G	C	C	T	T	A	A
11	186	0	0	2	1	0	0	A	G	0	0	0	0	0	0	0	0	0	0	0	0	0	0	A	A
12	189	0	0	2	1	T	T	A	G	0	0	0	0	0	0	0	0	G	G	T	T	C	T	A	A
13	193	0	0	2	1	T	T	A	G	G	G	C	G	A	A	0	0	0	0	0	0	0	0	A	A
14	195	0	0	2	1	T	T	G	G	G	G	C	G	A	G	A	A	G	G	C	C	C	T	A	A
15	202	0	0	2	1	C	C	A	G	G	G	C	G	G	G	A	A	A	G	C	C	C	T	A	A
16	203	0	0	2	2	T	T	A	A	G	G	G	G	A	A	A	A	G	G	T	T	C	T	A	A
17	211	0	0	2	1	C	T	G	G	C	G	C	G	A	G	A	C	A	G	C	T	T	T	A	A
18	233	0	0	2	2	T	T	A	G	G	G	C	G	A	A	A	A	G	G	C	T	C	T	A	A
19	241	0	0	1	2	C	T	A	A	G	G	0	0	A	G	A	A	G	G	C	T	T	T	A	A
20	247	0	0	2	1	C	T	A	A	G	G	G	G	G	G	A	C	G	G	C	T	T	T	A	A
21	249	0	0	2	2	C	T	G	G	C	G	C	G	G	G	A	C	A	G	C	T	0	0	0	0
22	251	0	0	1	1	C	T	A	A	G	G	G	G	A	G	A	A	G	G	C	T	C	C	A	A
23	259	0	0	2	1	C	T	G	G	G	G	C	G	A	G	A	A	G	G	C	T	C	C	A	A
24	265	0	0	2	1	0	0	G	G	C	G	G	G	0	0	A	A	A	G	C	T	0	0	0	0
25	266	0	0	2	1	C	T	G	G	C	G	0	0	G	G	A	C	G	G	0	0	T	T	A	A
26	276	0	0	1	1	C	T	A	A	C	G	G	G	A	G	A	A	0	0	C	T	T	T	A	A
27	280	0	0	2	1	T	T	G	G	G	G	G	G	A	G	A	A	G	G	C	T	T	T	A	A
28	285	0	0	1	1	T	T	G	G	G	G	G	G	G	G	A	A	G	G	C	C	C	C	A	A
29	292	0	0	1	1	T	T	A	A	G	G	G	G	A	A	A	A	G	G	T	T	C	C	A	A
30	295	0	0	1	1	T	T	A	A	G	G	G	G	A	A	A	A	G	G	T	T	C	C	A	A
31	296	0	0	1	1	0	0	A	G	G	G	0	0	0	0	A	A	A	G	C	T	T	T	A	A
32	297	0	0	2	2	0	0	A	G	0	0	C	G	A	G	0	0	G	G	0	0	C	T	A	A
33	314	0	0	2	2	C	T	A	A	G	G	G	G	G	G	A	C	G	G	C	T	C	T	A	G
34	337	0	0	1	1	T	T	0	0	G	G	0	0	A	G	A	C	G	G	T	T	T	T	A	A
35	341	0	0	2	1	T	T	A	A	G	G	G	G	A	A	A	A	G	G	T	T	T	T	A	A
36	351	0	0	2	2	C	T	A	G	C	G	C	G	G	G	A	C	A	G	C	T	0	0	A	A
37	354	0	0	2	1	C	T	A	G	G	G	0	0	G	G	0	0	G	G	C	T	C	T	A	A
38	362	0	0	2	1	T	T	A	G	G	G	C	G	A	G	A	C	G	G	T	T	T	T	A	A
39	363	0	0	2	1	T	T	A	G	G	G	G	G	A	A	A	A	G	G	T	T	T	T	A	A
40	368	0	0	2	1	0	0	A	G	C	G	C	G	A	G	A	A	A	G	C	T	C	T	A	A
41	372	0	0	2	1	0	0	A	G	C	G	C	G	A	G	A	A	A	G	C	T	C	T	A	A
42	376	0	0	2	1	C	C	G	G	G	G	G	G	G	G	A	A	G	G	C	C	C	T	A	A
43	379	0	0	1	1	T	T	A	A	C	G	G	G	G	G	0	0	A	G	C	C	C	T	A	G
44	381	0	0	2	1	T	T	A	G	G	G	C	G	A	A	A	C	G	G	T	T	T	T	A	A
45	388	0	0	2	1	C	T	A	G	G	G	G	G	A	G	A	A	G	G	C	T	T	T	A	A
46	400	0	0	1	1	C	T	A	A	G	G	G	G	A	G	A	A	G	G	C	T	0	0	A	A
47	433	0	0	2	2	T	T	A	G	G	G	G	G	A	A	A	A	G	G	T	T	0	0	A	A
48	448	0	0	2	2	0	0	A	G	G	G	C	G	A	A	A	A	G	G	T	T	T	T	A	A
49	456	0	0	2	1	C	T	A	G	0	0	0	0	0	0	A	A	0	0	0	0	C	C	A	A
50	520	0	0	2	2	T	T	A	A	G	G	G	G	A	G	0	0	G	G	C	C	C	T	A	A
51	531	0	0	2	1	C	T	A	G	C	G	G	G	G	G	0	0	A	G	C	T	T	T	A	G
52	542	0	0	1	1	C	T	A	A	C	G	G	G	A	G	A	C	A	G	C	T	T	T	A	G
53	543	0	0	2	1	T	T	G	G	G	G	C	C	A	G	A	A	G	G	T	T	T	T	A	A
54	555	0	0	2	1	T	T	A	G	G	G	G	G	A	G	0	0	G	G	T	T	C	C	A	A
55	556	0	0	2	2	C	C	G	G	G	G	G	G	G	G	A	A	G	G	C	C	C	C	A	A
56	562	0	0	2	1	C	T	G	G	G	G	G	G	G	G	A	C	0	0	C	C	C	T	A	A
57	583	0	0	1	1	T	T	A	G	G	G	C	G	A	A	A	A	G	G	T	T	T	T	A	A
58	586	0	0	2	1	0	0	A	G	G	G	G	G	G	G	A	A	G	G	C	C	T	T	A	A
59	596	0	0	1	1	0	0	A	G	C	G	C	G	A	G	A	A	A	G	C	T	C	T	A	A
60	601	0	0	2	1	C	T	A	G	C	G	G	G	A	G	0	0	G	G	C	T	T	T	A	A
61	603	0	0	2	1	C	T	A	G	C	G	C	G	A	G	A	A	0	0	0	0	T	T	A	A
62	609	0	0	1	1	C	C	A	G	C	C	C	G	G	G	0	0	A	G	C	C	C	T	A	A
63	617	0	0	2	1	T	T	0	0	G	G	C	G	0	0	A	A	G	G	T	T	T	T	A	A
64	627	0	0	2	2	0	0	G	G	G	G	C	C	A	G	A	A	G	G	T	T	C	T	A	A
65	628	0	0	2	1	C	T	G	G	C	G	G	G	G	G	A	C	G	G	C	C	C	C	A	A
66	637	0	0	2	2	0	0	A	G	G	G	G	G	A	A	A	A	G	G	T	T	C	T	A	A
67	643	0	0	2	1	T	T	A	G	G	G	C	G	A	A	A	A	G	G	T	T	C	T	A	A
68	646	0	0	2	1	C	T	A	G	C	G	G	G	A	G	A	A	A	G	C	T	C	T	A	A
69	656	0	0	1	1	C	C	A	G	G	G	C	G	A	G	A	A	G	G	C	T	C	C	A	A
70	668	0	0	1	1	0	0	A	G	C	G	G	G	0	0	A	A	A	G	C	T	C	T	A	A
71	681	0	0	2	1	T	T	G	G	G	G	C	G	G	G	0	0	G	G	C	C	C	T	A	A
72	703	0	0	2	1	T	T	G	G	G	G	0	0	A	G	A	A	G	G	T	T	C	T	A	A
73	720	0	0	2	1	C	T	G	G	C	G	0	0	A	G	A	C	0	0	0	0	C	T	A	A
74	745	0	0	1	1	T	T	A	G	G	G	C	G	A	A	0	0	G	G	T	T	T	T	A	A
75	753	0	0	2	2	C	T	A	A	C	G	G	G	A	G	A	A	A	G	C	T	T	T	A	G
76	757	0	0	2	1	C	T	A	G	C	G	0	0	G	G	A	A	A	A	C	C	T	T	A	G
77	762	0	0	1	1	C	T	A	G	C	G	C	C	A	G	A	A	A	G	C	T	T	T	A	A
78	768	0	0	1	2	C	T	A	G	G	G	C	G	A	G	A	A	G	G	C	T	C	T	A	A
79	781	0	0	2	2	C	T	A	G	C	G	G	G	A	G	A	A	A	G	C	T	C	T	A	A
80	806	0	0	2	1	T	T	A	G	G	G	C	G	A	A	A	A	G	G	T	T	T	T	A	A
81	807	0	0	2	1	C	C	A	G	0	0	G	G	G	G	A	A	0	0	C	C	C	C	A	A
82	817	0	0	2	1	C	T	A	A	G	G	G	G	A	A	A	A	G	G	T	T	C	T	A	A
83	823	0	0	2	1	C	T	A	A	C	G	G	G	A	G	A	A	A	G	C	T	C	T	A	G
84	827	0	0	2	1	T	T	A	A	G	G	G	G	A	G	A	A	G	G	T	T	C	T	A	A
85	832	0	0	1	1	T	T	A	G	C	G	0	0	0	0	0	0	0	0	0	0	T	T	A	A
86	834	0	0	2	1	C	T	G	G	G	G	G	G	A	G	0	0	G	G	C	C	T	T	A	A
87	843	0	0	1	1	C	T	G	G	G	G	G	G	G	G	A	A	G	G	C	C	C	C	A	G
88	876	0	0	1	2	T	T	A	G	G	G	C	G	A	G	A	A	G	G	T	T	T	T	A	A
89	883	0	0	2	1	C	T	A	G	G	G	C	G	G	G	A	C	G	G	C	C	C	C	A	A
90	889	0	0	2	1	T	T	A	G	G	G	G	G	A	G	A	C	G	G	T	T	C	T	A	A
91	893	0	0	1	1	T	T	G	G	G	G	C	G	A	A	A	C	G	G	T	T	C	T	A	A
92	901	0	0	1	1	0	0	A	G	G	G	G	G	0	0	A	A	A	G	C	T	C	T	A	G
93	903	0	0	1	2	T	T	A	G	G	G	C	G	A	A	0	0	G	G	T	T	C	T	A	A
94	913	0	0	1	1	C	T	A	A	G	G	G	G	G	G	A	A	G	G	C	T	C	T	A	A
95	915	0	0	2	2	0	0	A	G	C	G	C	G	A	G	A	C	A	G	C	T	C	C	A	A
96	931	0	0	1	1	0	0	G	G	0	0	0	0	0	0	A	A	0	0	T	T	T	T	A	G
97	938	0	0	2	1	C	T	A	G	C	G	0	0	0	0	A	C	0	0	C	T	T	T	A	A
98	946	0	0	2	1	C	T	A	A	G	G	G	G	G	G	A	C	G	G	C	T	T	T	A	A
99	970	0	0	1	1	T	T	G	G	G	G	C	G	A	A	C	C	0	0	T	T	T	T	A	A
100	971	0	0	2	1	0	0	G	G	G	G	C	G	G	G	A	A	G	G	0	0	C	C	A	A
101	989	0	0	2	1	C	T	G	G	C	G	C	G	0	0	0	0	A	G	C	C	T	T	A	A
102	997	0	0	1	2	C	T	G	G	G	G	C	G	G	G	A	A	G	G	C	C	C	C	A	A
103	1074	0	0	2	2	C	T	A	A	C	G	G	G	A	G	A	A	A	G	C	T	T	T	A	A
104	1090	0	0	2	1	C	T	G	G	C	G	C	G	A	G	A	A	A	G	C	T	T	T	A	A
105	1094	0	0	2	2	T	T	A	G	G	G	C	G	A	A	A	A	G	G	C	T	C	T	A	A
106	1097	0	0	2	1	0	0	A	A	G	G	G	G	0	0	A	A	0	0	T	T	T	T	A	G
107	1137	0	0	2	1	T	T	G	G	G	G	C	G	G	G	0	0	0	0	C	T	C	T	A	A
108	1143	0	0	1	1	C	C	A	G	C	G	G	G	G	G	0	0	A	G	C	C	C	C	A	A
109	1166	0	0	2	2	C	C	A	A	C	C	G	G	G	G	A	C	A	A	C	C	C	C	A	G
110	1170	0	0	1	1	C	T	A	G	C	G	G	G	A	G	A	A	A	G	C	T	C	T	A	A
111	1176	0	0	1	1	C	T	A	G	G	G	G	G	G	G	A	A	G	G	0	0	C	T	A	A
112	1183	0	0	2	1	C	C	A	A	C	C	G	G	G	G	A	C	G	G	C	C	T	T	A	A
113	1195	0	0	2	1	C	T	A	G	C	G	C	G	A	G	A	A	G	G	C	T	C	C	A	A
114	1198	0	0	1	1	T	T	A	G	G	G	G	G	A	G	A	A	G	G	T	T	C	T	A	A
115	1208	0	0	2	1	C	T	A	G	G	G	G	G	A	G	A	C	G	G	C	T	C	T	A	A
116	1218	0	0	2	2	C	T	A	G	G	G	C	G	G	G	A	A	G	G	C	T	T	T	A	A
117	1225	0	0	1	1	T	T	G	G	G	G	C	G	A	G	A	C	G	G	T	T	T	T	A	A
118	1237	0	0	2	1	C	T	A	G	C	G	G	G	A	G	A	A	A	G	C	T	C	T	A	A
119	1256	0	0	2	1	T	T	A	A	G	G	G	G	A	G	A	A	0	0	0	0	T	T	A	A
120	1276	0	0	2	2	T	T	G	G	G	G	C	G	G	G	0	0	G	G	T	T	T	T	A	A
121	1277	0	0	2	1	C	T	A	G	G	G	C	G	A	A	C	C	G	G	T	T	T	T	A	A
122	1285	0	0	1	1	C	T	G	G	G	G	C	G	A	G	A	A	G	G	C	T	T	T	A	A
123	1289	0	0	2	2	T	T	A	A	G	G	G	G	A	G	A	A	G	G	T	T	C	T	A	A
124	1291	0	0	1	2	0	0	A	A	G	G	G	G	A	A	A	C	G	G	T	T	T	T	A	A
125	1300	0	0	1	2	C	T	A	A	C	G	G	G	A	G	0	0	A	G	C	T	T	T	A	A
126	1322	0	0	2	1	T	T	G	G	G	G	C	G	A	A	A	A	G	G	T	T	C	T	A	A
127	1340	0	0	2	1	C	T	A	A	G	G	G	G	A	G	A	A	G	G	C	T	T	T	A	A
128	1366	0	0	2	2	C	T	G	G	G	G	G	G	A	G	A	A	G	G	C	T	T	T	A	A
129	1378	0	0	2	1	T	T	A	G	G	G	C	G	A	G	A	A	G	G	T	T	C	T	A	A
130	1387	0	0	2	2	C	T	A	G	C	G	C	G	G	G	A	C	G	G	C	T	T	T	A	A
131	1411	0	0	2	1	0	0	A	A	0	0	0	0	G	G	A	C	0	0	0	0	T	T	A	A
132	1419	0	0	1	1	T	T	A	G	G	G	C	G	A	G	0	0	G	G	T	T	C	T	A	A
133	1440	0	0	1	1	T	T	A	G	G	G	C	G	A	A	A	C	G	G	T	T	T	T	A	A
134	1445	0	0	2	2	T	T	A	A	G	G	G	G	A	A	A	A	G	G	T	T	C	T	A	A
135	1449	0	0	1	1	C	T	G	G	0	0	C	G	A	G	A	A	A	G	C	T	T	T	A	A
136	1468	0	0	1	1	T	T	A	G	G	G	G	G	A	G	A	A	G	G	C	T	C	C	A	A
137	1477	0	0	2	1	T	T	G	G	G	G	C	C	A	A	A	A	G	G	T	T	T	T	A	A
138	1478	0	0	2	1	T	T	G	G	G	G	C	G	A	G	A	A	G	G	T	T	C	C	A	A
139	1482	0	0	1	1	T	T	A	G	G	G	G	G	A	A	A	C	G	G	T	T	C	T	A	A
140	1485	0	0	2	2	T	T	G	G	G	G	G	G	A	A	A	A	G	G	C	T	C	T	A	A
141	1493	0	0	2	2	C	T	A	A	G	G	G	G	G	G	A	A	G	G	C	T	C	T	A	A
142	1495	0	0	1	2	T	T	0	0	0	0	0	0	0	0	A	C	G	G	T	T	C	T	A	A
143	1499	0	0	2	2	C	C	A	G	C	G	G	G	0	0	0	0	A	A	0	0	C	T	A	A
144	1521	0	0	2	2	T	T	G	G	G	G	C	C	A	G	0	0	G	G	T	T	C	T	A	A
145	1527	0	0	2	1	0	0	A	G	0	0	0	0	0	0	A	C	0	0	0	0	C	T	A	A
146	1543	0	0	2	1	T	T	A	A	G	G	G	G	A	A	0	0	G	G	T	T	C	T	A	A
147	1557	0	0	1	1	T	T	A	G	G	G	G	G	A	G	A	A	G	G	T	T	C	T	A	A
148	1586	0	0	2	2	0	0	G	G	G	G	C	C	A	G	A	C	G	G	C	C	C	C	A	A
149	1590	0	0	1	1	T	T	A	A	G	G	G	G	A	G	A	A	G	G	T	T	C	T	A	A
150	1591	0	0	2	2	C	T	A	G	C	G	G	G	A	G	0	0	G	G	C	T	T	T	A	A
151	1603	0	0	1	1	T	T	G	G	G	G	C	C	A	A	A	A	G	G	T	T	T	T	A	A
152	1614	0	0	1	1	0	0	A	G	C	G	G	G	0	0	A	A	A	G	C	T	C	T	A	A
153	1626	0	0	1	2	0	0	A	G	G	G	G	G	0	0	A	A	G	G	T	T	C	T	A	A
154	1656	0	0	1	1	0	0	A	G	C	G	C	G	0	0	A	C	G	G	T	T	C	C	A	A
155	1661	0	0	2	1	T	T	A	G	0	0	G	G	A	G	0	0	0	0	T	T	C	T	A	G
156	1666	0	0	2	1	C	T	A	A	G	G	G	G	A	G	A	A	0	0	C	T	C	T	A	A
157	1670	0	0	2	1	C	T	0	0	C	G	G	G	A	G	A	A	0	0	C	T	T	T	A	A
158	1673	0	0	1	1	T	T	A	G	G	G	C	G	G	G	A	C	0	0	C	T	T	T	A	A
159	1674	0	0	1	1	C	C	A	A	G	G	C	G	A	G	A	A	0	0	C	T	T	T	A	A
160	1676	0	0	2	2	C	T	A	G	G	G	C	G	A	G	A	C	0	0	T	T	C	T	A	A
161	1716	0	0	2	1	0	0	A	G	G	G	C	G	A	G	0	0	0	0	T	T	C	T	A	A
162	1719	0	0	2	1	C	T	A	G	G	G	G	G	G	G	A	C	0	0	0	0	T	T	A	A
163	1720	0	0	2	2	C	C	G	G	C	C	G	G	G	G	A	A	0	0	C	C	0	0	A	A
164	1722	0	0	2	1	C	T	G	G	C	G	C	C	G	G	A	C	0	0	C	T	C	C	A	A
165	1727	0	0	1	1	C	T	A	G	C	G	G	G	0	0	A	A	0	0	C	T	T	T	A	G
166	1734	0	0	1	2	C	C	A	G	C	G	0	0	0	0	0	0	G	G	0	0	T	T	A	A
167	1748	0	0	1	2	T	T	A	G	C	G	0	0	A	A	A	A	G	G	0	0	0	0	A	A
168	1754	0	0	1	1	T	T	A	A	G	G	G	G	A	A	A	A	G	G	T	T	T	T	A	A
169	1756	0	0	2	1	T	T	A	A	G	G	G	G	A	A	A	A	G	G	T	T	C	T	A	A
170	1785	0	0	2	1	C	T	A	G	G	G	G	G	A	G	A	A	G	G	C	T	C	T	A	A
171	1787	0	0	2	1	C	C	A	A	C	G	G	G	G	G	A	C	A	A	C	C	T	T	A	G
172	1792	0	0	2	1	T	T	A	G	C	G	0	0	G	G	A	A	G	G	C	C	C	C	A	A
173	1800	0	0	1	2	T	T	A	G	G	G	C	G	A	A	A	A	G	G	T	T	C	C	A	A
174	1802	0	0	2	1	T	T	A	G	G	G	G	G	A	A	A	A	0	0	0	0	T	T	A	A
175	1813	0	0	2	1	C	T	A	G	G	G	G	G	A	G	A	A	G	G	C	T	T	T	A	A
176	1819	0	0	2	1	T	T	A	G	G	G	C	G	A	A	C	C	G	G	T	T	C	T	A	A
177	1827	0	0	1	2	T	T	G	G	G	G	C	C	G	G	0	0	G	G	T	T	C	T	A	A
178	1833	0	0	2	1	0	0	A	G	G	G	G	G	A	A	0	0	G	G	T	T	T	T	A	A
179	1839	0	0	2	2	0	0	A	G	C	G	0	0	0	0	A	A	0	0	0	0	C	T	A	A
180	1845	0	0	2	1	0	0	G	G	G	G	G	G	G	G	A	C	G	G	C	C	C	T	A	A
181	1848	0	0	1	2	C	T	G	G	G	G	G	G	G	G	A	A	G	G	C	T	T	T	A	A
182	1865	0	0	1	2	0	0	A	G	C	G	G	G	A	G	A	A	G	G	C	T	T	T	A	A
183	1885	0	0	2	1	T	T	A	G	C	G	C	G	A	G	A	A	A	G	C	T	T	T	A	A
184	1891	0	0	2	1	T	T	A	G	G	G	G	G	A	A	A	A	G	G	T	T	T	T	A	A
185	1894	0	0	2	1	C	T	A	G	C	G	C	G	A	G	0	0	G	G	0	0	C	T	A	A
186	1895	0	0	2	2	C	T	G	G	G	G	C	G	G	G	A	C	G	G	C	T	C	T	A	A
187	1900	0	0	2	2	C	T	A	A	G	G	G	G	A	G	A	A	G	G	C	T	T	T	A	A
188	1904	0	0	2	1	C	C	A	G	C	C	0	0	0	0	A	A	0	0	C	C	T	T	A	G
189	1906	0	0	2	1	C	T	A	G	C	G	G	G	0	0	0	0	0	0	0	0	T	T	A	G
190	1909	0	0	1	1	0	0	A	G	0	0	0	0	A	A	0	0	0	0	0	0	C	T	A	A
191	1913	0	0	2	1	T	T	A	G	C	G	G	G	A	G	A	A	A	G	C	T	C	T	A	G
192	1917	0	0	2	2	0	0	A	G	G	G	G	G	A	G	A	C	G	G	T	T	C	T	A	G
193	1924	0	0	1	2	T	T	A	G	G	G	C	G	A	G	A	C	G	G	T	T	T	T	A	A
194	1929	0	0	2	1	C	T	A	G	C	G	C	G	A	G	0	0	A	G	C	T	T	T	A	G
195	1940	0	0	1	1	C	T	A	G	C	G	G	G	A	G	A	A	A	G	C	T	T	T	A	G
196	1944	0	0	1	1	C	T	A	G	C	G	G	G	A	G	A	A	A	G	0	0	C	T	A	A
197	1946	0	0	2	1	0	0	G	G	G	G	C	C	A	G	A	A	G	G	C	T	C	C	A	A
198	1964	0	0	2	2	0	0	A	G	0	0	G	G	A	A	A	A	G	G	T	T	C	T	A	A
199	1971	0	0	1	1	C	T	G	G	G	G	C	G	G	G	A	C	G	G	C	C	C	C	A	A
200	1974	0	0	2	1	C	T	A	G	C	G	G	G	A	G	0	0	A	G	C	T	0	0	A	G
201	1975	0	0	2	1	T	T	G	G	G	G	C	G	G	G	0	0	G	G	C	C	C	C	A	A
202	1977	0	0	2	1	0	0	A	G	G	G	G	G	G	G	A	A	G	G	C	C	C	T	A	A
203	1979	0	0	1	1	C	T	A	A	G	G	G	G	A	G	A	A	G	G	C	T	C	C	A	G
204	1985	0	0	2	1	C	T	A	G	C	G	C	G	A	G	A	A	A	G	C	T	T	T	A	A
205	1989	0	0	2	2	0	0	A	G	C	G	G	G	G	G	A	A	A	G	C	C	T	T	A	A
206	2002	0	0	1	1	C	T	A	A	G	G	G	G	G	G	A	C	G	G	C	T	T	T	A	A
207	2004	0	0	1	1	T	T	A	A	G	G	G	G	A	A	A	A	G	G	T	T	C	T	A	A
208	2010	0	0	2	1	T	T	G	G	G	G	C	G	G	G	A	C	G	G	C	C	C	C	A	A
209	2013	0	0	2	2	T	T	A	A	G	G	G	G	A	G	A	A	G	G	C	T	T	T	A	A
210	2016	0	0	2	2	0	0	A	G	C	G	0	0	0	0	0	0	0	0	0	0	0	0	A	A
211	2029	0	0	1	1	C	T	G	G	0	0	G	G	A	G	A	A	G	G	C	C	C	T	A	A
212	2030	0	0	2	1	C	C	A	A	G	G	G	G	G	G	0	0	0	0	0	0	C	T	A	G
213	2031	0	0	2	1	T	T	A	G	0	0	C	G	G	G	0	0	G	G	T	T	T	T	A	G
214	2041	0	0	2	1	0	0	A	G	G	G	G	G	A	A	A	C	G	G	0	0	T	T	A	G
215	2044	0	0	2	2	0	0	A	G	G	G	C	G	A	A	A	A	G	G	T	T	T	T	A	A
216	2047	0	0	1	1	C	T	A	G	G	G	G	G	A	G	A	A	A	G	C	T	C	T	A	G
217	2070	0	0	2	2	0	0	A	G	0	0	G	G	A	G	A	A	G	G	C	T	C	T	A	A
218	2073	0	0	2	1	C	T	A	G	G	G	G	G	A	G	A	A	G	G	C	T	C	T	A	A
219	2080	0	0	2	2	C	T	A	A	0	0	G	G	A	G	A	A	A	G	C	T	C	T	A	G
220	2090	0	0	2	2	C	T	G	G	0	0	C	G	A	G	A	A	G	G	C	T	T	T	A	A
221	2095	0	0	1	1	T	T	A	G	0	0	C	G	A	A	A	A	G	G	T	T	C	T	A	A
222	2099	0	0	1	2	C	T	A	G	G	G	G	G	A	G	A	A	G	G	C	T	C	T	A	A
223	2107	0	0	1	2	C	C	A	G	0	0	G	G	G	G	A	A	A	A	C	C	T	T	A	G
224	2109	0	0	1	1	T	T	G	G	C	G	0	0	A	G	A	A	G	G	C	T	C	T	A	A
225	2117	0	0	2	1	T	T	G	G	G	G	C	G	A	A	A	A	G	G	T	T	C	T	A	A
226	2136	0	0	1	1	C	T	A	A	G	G	G	G	A	G	0	0	A	G	C	T	T	T	A	G
227	2137	0	0	2	2	C	T	A	G	0	0	C	G	G	G	A	C	A	G	C	T	C	T	A	A
228	2143	0	0	1	1	0	0	A	G	C	G	C	G	A	A	A	A	G	G	T	T	T	T	A	A
229	2151	0	0	2	2	T	T	A	A	G	G	G	G	A	A	A	A	G	G	T	T	C	T	A	A
230	2173	0	0	2	2	C	T	A	G	0	0	C	G	A	G	A	A	A	G	C	T	C	T	A	A
231	2182	0	0	2	1	C	T	A	A	G	G	G	G	A	G	A	A	A	G	C	T	T	T	A	G
232	2188	0	0	2	1	T	T	A	G	G	G	C	G	A	G	A	C	G	G	T	T	C	T	A	A
233	2192	0	0	1	2	C	T	A	A	0	0	0	0	A	G	A	A	A	G	C	T	T	T	A	G
234	2197	0	0	1	1	C	T	A	G	0	0	G	G	G	G	A	A	A	G	C	C	C	T	A	G
235	2198	0	0	1	1	C	T	A	G	C	G	0	0	G	G	A	C	G	G	C	T	C	T	A	A
236	2209	0	0	2	1	0	0	A	G	C	G	0	0	G	G	0	0	G	G	0	0	T	T	A	A
237	2228	0	0	1	1	C	T	A	G	C	G	0	0	0	0	0	0	0	0	0	0	C	T	A	G
238	2229	0	0	2	2	T	T	0	0	C	G	G	G	A	A	A	A	G	G	0	0	C	C	A	A
239	2234	0	0	2	1	T	T	G	G	C	G	C	G	A	G	C	C	G	G	T	T	0	0	A	A
240	2251	0	0	2	1	C	T	A	G	C	G	0	0	A	G	A	A	A	G	0	0	T	T	A	A
241	2253	0	0	1	1	C	C	A	A	C	G	G	G	G	G	A	A	A	G	0	0	C	T	A	G
242	2256	0	0	2	1	C	T	G	G	C	G	C	G	G	G	A	C	G	G	0	0	C	T	A	A
243	2258	0	0	1	1	0	0	G	G	0	0	C	G	A	G	0	0	A	G	0	0	T	T	A	G
244	2277	0	0	2	1	C	T	A	G	C	G	C	G	G	G	A	A	A	G	0	0	C	T	A	A
245	2280	0	0	1	1	0	0	A	G	C	G	G	G	0	0	A	A	G	G	0	0	C	T	A	A
246	2293	0	0	2	1	C	T	G	G	C	G	C	G	A	G	A	A	A	G	0	0	C	T	A	G
247	2317	0	0	2	2	C	T	A	G	C	G	0	0	G	G	A	C	G	G	0	0	C	C	A	A
248	2320	0	0	2	2	0	0	A	G	C	G	C	G	A	G	A	A	A	G	C	T	C	T	A	G
249	2323	0	0	2	1	C	T	A	A	G	G	G	G	A	G	A	A	A	G	C	T	T	T	A	G
250	2332	0	0	2	2	T	T	G	G	G	G	C	G	A	G	A	C	G	G	T	T	C	T	A	A
251	2335	0	0	1	1	C	T	A	A	G	G	G	G	G	G	A	A	G	G	C	C	C	T	A	A
252	2342	0	0	2	1	T	T	A	G	G	G	G	G	A	G	A	A	G	G	C	T	C	C	A	A
253	2357	0	0	1	1	T	T	A	G	C	G	G	G	0	0	C	C	G	G	T	T	T	T	A	A
254	2359	0	0	2	1	0	0	A	G	C	G	0	0	0	0	0	0	0	0	0	0	C	T	A	A
255	2360	0	0	2	2	0	0	A	G	C	G	C	G	A	G	A	A	A	G	C	T	C	T	A	G
256	2361	0	0	2	1	0	0	0	0	G	G	G	G	G	G	A	A	A	G	C	C	T	T	A	A
257	2363	0	0	2	1	0	0	A	A	C	G	G	G	A	A	A	A	G	G	T	T	C	T	A	A
258	2391	0	0	2	2	C	T	A	G	G	G	C	G	G	G	A	C	A	G	C	T	C	T	A	A
259	2392	0	0	2	2	C	T	A	G	C	G	0	0	0	0	0	0	0	0	0	0	C	T	A	A
260	2401	0	0	2	1	0	0	0	0	G	G	0	0	A	A	0	0	0	0	0	0	C	T	A	A
261	2411	0	0	1	1	T	T	G	G	G	G	G	G	A	G	A	C	G	G	C	T	C	T	A	A
262	2413	0	0	1	1	C	T	A	A	G	G	G	G	A	G	A	A	G	G	C	T	C	T	A	A
263	2420	0	0	1	1	C	T	A	G	G	G	C	G	G	G	A	C	A	G	C	T	C	C	A	A
264	2422	0	0	2	1	0	0	A	G	G	G	C	G	A	G	0	0	G	G	C	T	T	T	A	A
265	2423	0	0	1	1	T	T	G	G	G	G	0	0	A	A	A	A	0	0	T	T	C	T	A	A
266	2427	0	0	2	1	T	T	A	G	C	G	C	G	A	G	A	C	G	G	T	T	C	C	A	A
267	2431	0	0	2	1	C	T	A	G	0	0	C	G	A	G	A	A	A	G	C	T	T	T	A	G
268	2447	0	0	2	2	C	T	A	A	G	G	G	G	A	G	A	A	G	G	C	T	T	T	A	G
269	2458	0	0	2	1	C	T	A	G	G	G	G	G	G	G	A	A	G	G	C	C	C	C	A	A
270	2465	0	0	2	1	T	T	A	G	C	G	C	G	A	A	0	0	G	G	T	T	T	T	A	A
271	2470	0	0	1	1	C	T	G	G	G	G	G	G	A	G	A	A	G	G	C	T	C	T	A	A
272	2477	0	0	1	1	0	0	A	G	C	G	G	G	A	G	0	0	G	G	C	C	C	T	A	A
273	2479	0	0	1	1	C	T	A	A	G	G	G	G	A	G	A	A	A	G	C	T	C	T	A	G
274	2484	0	0	1	1	C	T	G	G	G	G	C	G	G	G	A	A	G	G	C	C	T	T	A	A
275	2485	0	0	1	2	0	0	A	G	G	G	G	G	G	G	A	A	G	G	C	C	C	C	A	A
276	2488	0	0	2	2	T	T	0	0	G	G	C	G	A	G	A	C	G	G	T	T	T	T	A	A
277	2514	0	0	1	1	T	T	A	G	G	G	C	G	A	A	A	A	G	G	T	T	T	T	A	A
278	2518	0	0	2	1	C	T	A	G	0	0	G	G	A	G	A	A	G	G	C	T	C	T	A	A
279	2521	0	0	2	1	0	0	A	G	G	G	0	0	0	0	0	0	G	G	0	0	C	T	A	A
280	2529	0	0	1	1	C	T	A	G	C	G	C	G	G	G	A	C	G	G	C	C	C	C	A	A
281	2530	0	0	2	1	C	T	A	G	C	G	C	G	A	G	0	0	A	G	C	T	C	T	A	A
282	2538	0	0	2	2	0	0	A	G	G	G	0	0	0	0	0	0	0	0	C	T	T	T	A	A
283	2544	0	0	1	1	0	0	A	G	G	G	G	G	G	G	0	0	A	G	0	0	C	T	A	A
284	2557	0	0	2	1	0	0	A	G	C	G	C	G	A	A	0	0	G	G	T	T	C	C	A	A
285	2569	0	0	1	1	0	0	G	G	C	G	G	G	G	G	0	0	A	G	C	C	C	C	A	A
286	2586	0	0	2	1	0	0	A	G	G	G	0	0	0	0	0	0	0	0	0	0	C	T	A	A
287	2587	0	0	2	2	0	0	A	G	G	G	G	G	G	G	0	0	G	G	C	T	C	T	A	A
288	2596	0	0	2	2	C	T	A	A	G	G	G	G	A	G	0	0	G	G	C	T	C	T	A	A
289	2609	0	0	1	1	C	C	G	G	C	C	C	C	0	0	A	A	G	G	C	T	C	T	A	A
290	2631	0	0	1	1	0	0	A	G	G	G	C	G	G	G	A	A	A	A	C	C	C	T	A	G
291	2634	0	0	2	2	T	T	0	0	G	G	G	G	A	A	A	A	G	G	T	T	C	T	A	A
292	2638	0	0	1	1	0	0	A	G	G	G	C	G	A	A	A	A	G	G	T	T	T	T	A	A
293	2641	0	0	2	1	C	T	0	0	G	G	G	G	G	G	0	0	G	G	C	C	C	C	A	A
294	2646	0	0	2	1	T	T	G	G	C	G	C	G	G	G	0	0	G	G	C	C	C	C	A	G
295	2650	0	0	2	2	C	T	G	G	G	G	G	G	A	G	0	0	G	G	C	T	T	T	A	A
296	2667	0	0	2	1	0	0	A	G	G	G	G	G	A	G	0	0	G	G	C	T	C	C	A	A
297	2669	0	0	2	1	0	0	A	G	G	G	C	G	A	G	0	0	G	G	T	T	T	T	A	A
298	2675	0	0	2	2	T	T	A	G	G	G	0	0	A	G	0	0	G	G	T	T	T	T	A	A
299	2677	0	0	1	1	T	T	A	G	C	G	C	G	A	G	A	A	G	G	T	T	C	T	A	A
300	2684	0	0	1	1	C	C	A	G	C	G	G	G	A	G	A	C	A	G	C	T	T	T	A	G
301	2690	0	0	1	2	C	T	A	G	G	G	C	G	G	G	A	A	G	G	C	T	T	T	A	A
302	2693	0	0	2	1	T	T	0	0	C	G	C	G	G	G	A	A	G	G	C	C	C	T	A	A
303	2697	0	0	2	1	0	0	G	G	G	G	G	G	A	G	A	A	A	G	C	T	C	T	A	A
304	2707	0	0	1	1	C	T	A	A	C	G	G	G	A	G	A	A	G	G	C	T	C	C	A	A
305	2716	0	0	2	1	0	0	0	0	C	G	G	G	A	G	0	0	A	G	C	T	C	T	A	A
306	2762	0	0	2	1	0	0	0	0	G	G	0	0	0	0	C	C	0	0	0	0	C	T	A	A
307	2790	0	0	1	1	0	0	G	G	G	G	G	G	G	G	A	A	A	G	C	T	C	T	A	G
308	2793	0	0	1	1	0	0	0	0	G	G	C	G	0	0	A	A	G	G	T	T	T	T	A	A
309	2794	0	0	2	2	C	T	A	G	0	0	G	G	0	0	A	A	G	G	C	T	T	T	A	A
310	2804	0	0	2	2	C	T	A	G	C	G	G	G	G	G	0	0	G	G	C	C	C	C	A	A
311	2823	0	0	2	1	T	T	A	A	C	G	G	G	A	G	A	A	G	G	0	0	C	T	A	A
312	2824	0	0	2	2	C	T	A	G	C	G	C	G	A	G	0	0	A	G	C	T	T	T	A	A
313	2828	0	0	2	1	0	0	A	A	G	G	0	0	G	G	A	A	A	G	C	C	T	T	0	0
314	2851	0	0	2	1	0	0	A	G	G	G	C	G	0	0	A	C	G	G	C	C	C	C	0	0
315	2852	0	0	1	2	0	0	A	G	C	G	C	G	G	G	A	C	A	G	C	T	C	C	0	0
316	2855	0	0	1	1	0	0	A	G	C	G	C	G	0	0	A	A	A	G	C	T	T	T	0	0
317	2874	0	0	2	1	T	T	A	G	0	0	0	0	A	G	0	0	G	G	C	T	C	C	0	0
318	2893	0	0	2	1	T	T	A	G	G	G	0	0	A	A	C	C	G	G	0	0	C	T	0	0
319	2895	0	0	2	1	T	T	0	0	0	0	0	0	0	0	A	A	G	G	T	T	C	T	A	A
320	2903	0	0	2	1	T	T	0	0	C	G	C	G	G	G	A	A	G	G	C	C	T	T	A	A
321	2922	0	0	2	1	C	T	A	G	G	G	G	G	G	G	A	C	A	G	0	0	C	T	A	G
322	2933	0	0	2	1	T	T	A	G	C	G	G	G	0	0	0	0	G	G	T	T	T	T	A	A
323	2939	0	0	2	1	C	T	A	G	C	G	C	G	G	G	A	A	G	G	C	T	C	T	0	0
324	2941	0	0	1	1	0	0	A	G	C	G	C	G	0	0	A	A	G	G	C	T	C	T	A	A
325	2956	0	0	2	1	C	T	G	G	C	G	C	G	G	G	A	C	G	G	C	T	C	T	0	0
326	2958	0	0	1	2	T	T	A	G	G	G	G	G	G	G	A	A	A	G	T	T	C	T	0	0
327	2966	0	0	2	1	T	T	A	G	0	0	0	0	0	0	A	A	A	G	C	T	C	C	0	0
328	2978	0	0	1	2	C	C	A	G	C	G	G	G	0	0	0	0	G	G	C	C	C	C	0	0
329	2987	0	0	1	1	T	T	A	G	C	G	G	G	0	0	0	0	G	G	0	0	T	T	0	0
330	3005	0	0	2	2	0	0	0	0	G	G	C	G	A	A	A	A	G	G	T	T	C	T	0	0
331	3022	0	0	2	1	0	0	A	G	C	G	C	C	A	A	A	A	G	G	T	T	T	T	0	0
332	3025	0	0	2	1	0	0	0	0	G	G	G	G	A	G	A	C	A	G	C	T	C	T	0	0
333	3031	0	0	2	1	0	0	G	G	C	G	C	C	G	G	A	C	G	G	C	T	C	C	A	A
334	3083	0	0	2	1	C	T	A	G	C	G	C	G	A	G	A	A	A	G	C	T	C	T	0	0
335	3089	0	0	2	1	C	T	A	G	C	G	G	G	A	G	A	C	G	G	C	T	C	T	A	A
336	3099	0	0	1	1	C	T	A	G	C	G	0	0	0	0	A	A	A	G	T	T	C	T	A	A
337	3109	0	0	2	1	T	T	A	G	C	G	C	G	0	0	0	0	G	G	T	T	T	T	0	0
338	3111	0	0	2	1	0	0	0	0	C	G	0	0	0	0	0	0	G	G	0	0	C	C	0	0
339	3113	0	0	1	2	C	T	A	G	G	G	0	0	0	0	A	C	A	G	C	T	C	T	0	0
340	3114	0	0	1	1	T	T	A	G	C	G	C	G	A	G	A	A	G	G	T	T	T	T	0	0
341	3116	0	0	2	1	0	0	A	A	C	G	G	G	G	G	0	0	A	G	C	C	C	T	0	0
342	3127	0	0	2	1	0	0	0	0	G	G	0	0	0	0	A	A	0	0	0	0	C	T	0	0
343	3136	0	0	1	1	0	0	0	0	G	G	C	C	A	A	A	C	G	G	T	T	C	C	A	A
344	3144	0	0	2	1	0	0	A	G	C	G	G	G	A	G	0	0	G	G	T	T	C	T	0	0
345	3154	0	0	2	1	0	0	A	G	G	G	C	C	A	A	A	A	0	0	C	T	C	C	0	0
346	3159	0	0	2	1	C	T	A	G	G	G	G	G	0	0	A	A	G	G	C	T	C	C	A	A
347	3168	0	0	2	2	0	0	A	G	G	G	G	G	A	A	A	C	G	G	T	T	T	T	0	0
348	3179	0	0	2	2	C	T	A	G	G	G	G	G	G	G	A	C	G	G	C	T	C	T	A	A
349	3182	0	0	2	1	T	T	A	G	C	G	C	G	A	G	0	0	G	G	T	T	T	T	0	0
350	3192	0	0	2	1	0	0	G	G	0	0	0	0	0	0	A	A	0	0	0	0	C	T	0	0
351	3193	0	0	1	1	0	0	A	G	C	G	C	G	A	A	A	A	G	G	T	T	C	T	A	A
352	3196	0	0	1	1	C	C	A	G	C	G	G	G	G	G	A	C	A	G	C	C	T	T	0	0
353	3197	0	0	2	1	0	0	A	G	C	G	C	G	G	G	A	A	A	G	C	T	T	T	0	0
354	3200	0	0	1	1	0	0	A	G	C	G	G	G	0	0	A	A	G	G	T	T	T	T	0	0
355	3215	0	0	2	1	T	T	A	G	0	0	G	G	0	0	A	A	G	G	C	C	C	C	A	A
356	3225	0	0	1	1	T	T	A	A	0	0	G	G	A	A	0	0	G	G	T	T	T	T	0	0
357	3227	0	0	2	1	C	C	A	G	0	0	G	G	G	G	C	C	A	A	C	C	C	T	0	0
358	3236	0	0	2	1	T	T	A	G	0	0	C	G	A	G	A	C	G	G	T	T	C	T	0	0
359	3240	0	0	2	1	T	T	0	0	0	0	C	G	G	G	A	C	G	G	C	C	C	T	G	G
360	3255	0	0	1	1	T	T	A	G	G	G	G	G	A	G	A	A	G	G	T	T	T	T	G	G
361	3268	0	0	1	1	C	T	A	G	G	G	G	G	A	G	0	0	G	G	C	T	C	T	G	G
362	3280	0	0	2	1	C	T	A	G	G	G	G	G	0	0	A	A	0	0	0	0	C	T	0	0
363	3285	0	0	2	2	0	0	A	G	C	G	C	G	A	A	A	A	G	G	T	T	C	T	0	0
364	3287	0	0	2	1	C	C	G	G	C	G	G	G	G	G	A	A	A	G	C	C	C	T	0	0
365	3288	0	0	2	2	0	0	A	G	C	G	C	G	A	G	A	A	G	G	C	T	C	T	0	0
366	3301	0	0	2	1	C	T	A	G	0	0	G	G	G	G	A	A	A	G	C	T	C	T	0	0
367	3311	0	0	2	1	0	0	A	G	G	G	G	G	A	G	C	C	A	G	C	T	C	T	0	0
368	3314	0	0	1	1	C	T	A	G	0	0	C	G	A	G	0	0	A	G	C	T	C	T	0	0
369	3316	0	0	1	1	C	T	A	G	0	0	0	0	A	G	C	C	G	G	C	T	T	T	0	0
370	3319	0	0	2	2	0	0	A	G	0	0	C	G	0	0	0	0	0	0	0	0	0	0	G	G
371	3336	0	0	2	2	C	T	A	G	G	G	G	G	G	G	A	A	G	G	C	C	0	0	0	0
372	3341	0	0	1	1	T	T	A	A	G	G	G	G	A	G	0	0	G	G	C	T	0	0	0	0
373	3343	0	0	2	1	T	T	A	G	G	G	G	G	A	A	0	0	G	G	T	T	C	T	0	0
374	3347	0	0	2	2	0	0	0	0	0	0	G	G	0	0	A	A	0	0	0	0	0	0	0	0
375	3349	0	0	2	2	C	T	G	G	G	G	0	0	A	G	A	A	0	0	0	0	0	0	0	0
376	3357	0	0	2	1	T	T	A	A	G	G	G	G	A	G	A	A	G	G	C	T	C	T	A	A
377	3368	0	0	1	1	C	C	A	A	0	0	G	G	A	G	A	A	0	0	C	T	0	0	A	G
378	3373	0	0	2	2	C	T	A	G	G	G	G	G	G	G	A	C	G	G	C	C	C	C	A	A
379	3416	0	0	2	2	C	T	A	G	C	G	C	G	A	G	A	A	G	G	C	T	C	T	A	A
380	3419	0	0	1	2	C	T	A	A	G	G	G	G	A	G	A	C	G	G	C	T	C	T	A	A
381	3428	0	0	2	1	C	T	0	0	0	0	0	0	0	0	A	C	0	0	0	0	0	0	0	0
382	3430	0	0	2	1	T	T	A	G	G	G	C	G	A	G	A	A	G	G	T	T	C	T	A	A
383	3433	0	0	2	2	C	T	A	A	G	G	G	G	A	G	0	0	G	G	C	T	T	T	A	A
384	3434	0	0	2	2	C	T	0	0	0	0	0	0	0	0	0	0	0	0	0	0	0	0	0	0
385	3435	0	0	1	2	C	T	0	0	0	0	0	0	0	0	A	A	0	0	0	0	0	0	0	0
386	3439	0	0	2	2	T	T	A	A	G	G	G	G	A	A	0	0	G	G	T	T	C	T	A	A
387	3459	0	0	1	1	C	T	0	0	0	0	0	0	0	0	0	0	0	0	0	0	0	0	0	0
388	3461	0	0	2	1	C	T	0	0	0	0	0	0	0	0	C	C	0	0	0	0	0	0	0	0
389	3465	0	0	1	1	C	T	A	A	C	G	G	G	G	G	A	A	A	G	C	T	C	T	A	G
390	3473	0	0	2	1	C	T	A	G	G	G	C	G	A	G	C	C	A	G	C	T	C	T	A	A
391	3475	0	0	2	2	C	T	A	G	G	G	C	G	G	G	A	A	G	G	T	T	C	T	A	A
392	3479	0	0	2	1	C	T	A	A	C	G	G	G	A	G	A	C	A	G	C	T	C	T	A	G
393	3483	0	0	2	1	C	T	A	G	G	G	C	G	0	0	0	0	G	G	0	0	C	T	A	A
394	3486	0	0	2	1	C	T	0	0	G	G	0	0	0	0	0	0	0	0	0	0	0	0	0	0
395	3492	0	0	1	2	C	C	A	A	G	G	G	G	A	G	0	0	G	G	C	T	T	T	A	G
396	3493	0	0	1	1	T	T	A	A	0	0	G	G	A	A	C	C	G	G	0	0	T	T	A	A
397	3517	0	0	1	2	C	T	G	G	0	0	C	G	A	G	A	C	0	0	0	0	0	0	0	0
398	3522	0	0	2	1	C	T	G	G	G	G	G	G	G	G	A	A	G	G	C	T	T	T	A	A
399	3523	0	0	2	2	C	T	A	A	G	G	C	G	A	A	A	A	G	G	T	T	C	T	A	A
400	3560	0	0	2	1	C	C	A	G	C	G	G	G	G	G	A	A	A	G	C	T	T	T	A	G
401	3563	0	0	2	1	C	T	G	G	G	G	C	G	A	A	A	A	G	G	T	T	T	T	A	A
402	3565	0	0	2	1	C	T	G	G	G	G	C	G	G	G	A	A	A	G	C	C	C	T	A	A
403	3572	0	0	2	1	C	C	A	G	C	C	C	G	G	G	A	C	A	A	C	C	C	T	G	G
404	3582	0	0	1	1	C	T	G	G	C	G	C	G	G	G	A	C	G	G	C	T	C	T	A	A
405	3588	0	0	2	1	T	T	A	A	G	G	G	G	A	G	0	0	G	G	T	T	T	T	A	A
406	3589	0	0	1	2	C	T	G	G	C	G	C	G	A	G	A	A	G	G	C	T	T	T	A	A
407	3611	0	0	2	2	C	T	A	G	G	G	G	G	G	G	A	A	G	G	C	C	C	T	A	A
408	3617	0	0	2	1	C	T	0	0	C	G	G	G	A	G	0	0	A	G	C	T	T	T	A	A
409	3621	0	0	2	1	C	T	0	0	0	0	0	0	0	0	A	A	A	G	0	0	0	0	0	0
410	3628	0	0	1	1	C	T	0	0	C	G	G	G	A	G	A	A	A	G	C	T	T	T	A	G
411	3631	0	0	1	2	C	T	G	G	G	G	C	G	A	G	0	0	G	G	C	T	C	T	A	A
412	3632	0	0	2	2	C	T	A	G	C	G	C	G	0	0	0	0	A	G	C	T	T	T	A	G
413	3638	0	0	2	2	T	T	G	G	G	G	C	G	A	G	A	A	G	G	0	0	0	0	A	A
414	3639	0	0	2	1	C	T	A	G	G	G	C	G	0	0	A	A	G	G	C	T	T	T	A	A
415	3643	0	0	2	1	C	C	G	G	G	G	G	G	G	G	A	A	G	G	C	C	C	T	A	A
416	3654	0	0	2	1	C	T	A	G	G	G	C	G	A	G	A	C	G	G	C	T	0	0	A	A
417	3656	0	0	2	1	C	T	A	G	C	G	G	G	G	G	A	A	A	G	C	T	C	C	A	G
418	3681	0	0	2	1	T	T	G	G	G	G	C	G	G	G	A	A	G	G	C	C	T	T	A	A
419	3699	0	0	2	1	C	T	A	G	C	G	C	G	A	G	A	C	A	G	C	T	T	T	A	G
420	3700	0	0	2	1	C	T	G	G	C	G	C	C	G	G	0	0	A	G	C	T	T	T	A	G
421	3713	0	0	2	1	C	T	A	G	0	0	G	G	G	G	A	C	G	G	0	0	0	0	0	0
422	3727	0	0	2	2	T	T	A	G	G	G	G	G	A	G	A	A	G	G	T	T	C	T	A	A
423	3728	0	0	2	1	T	T	A	A	G	G	G	G	A	A	A	A	G	G	T	T	C	T	A	A
424	3734	0	0	1	2	C	T	A	A	G	G	G	G	A	G	A	A	G	G	C	T	0	0	A	A
425	3739	0	0	1	2	C	C	A	A	C	G	G	G	A	G	A	A	A	G	C	T	C	C	A	G
426	3742	0	0	2	2	C	T	A	A	C	G	G	G	A	G	A	A	A	G	C	T	C	T	A	G
427	3743	0	0	1	2	T	T	A	G	G	G	C	G	A	A	A	A	G	G	T	T	T	T	A	A
428	3745	0	0	2	1	C	C	G	G	C	C	G	G	G	G	A	C	A	A	C	C	C	C	A	A
429	3754	0	0	1	1	C	T	A	A	G	G	C	G	G	G	A	C	G	G	C	T	T	T	A	A
430	3759	0	0	2	1	T	T	A	G	G	G	C	G	A	G	A	A	G	G	C	T	C	T	A	A
431	3771	0	0	2	2	T	T	A	G	G	G	C	G	A	A	A	C	G	G	T	T	C	C	A	A
432	3795	0	0	2	2	T	T	A	A	0	0	G	G	A	G	0	0	G	G	T	T	C	T	A	A
433	3797	0	0	1	2	T	T	A	G	0	0	G	G	0	0	A	A	0	0	0	0	0	0	0	0
434	3820	0	0	2	1	T	T	A	A	G	G	G	G	A	A	A	A	G	G	T	T	C	T	A	A
435	3840	0	0	1	2	C	T	A	G	G	G	C	G	A	A	A	A	G	G	T	T	T	T	A	A
436	3843	0	0	2	1	C	T	G	G	G	G	C	G	G	G	A	C	A	G	C	C	C	T	A	A
437	3849	0	0	2	1	T	T	A	G	G	G	C	G	A	G	A	A	G	G	T	T	T	T	A	A
438	3887	0	0	1	1	T	T	A	A	G	G	G	G	A	A	A	A	G	G	T	T	T	T	A	A
439	3898	0	0	2	1	T	T	G	G	G	G	G	G	G	G	A	A	G	G	C	C	C	C	A	A
440	3913	0	0	2	1	C	T	A	A	C	G	G	G	A	G	A	A	A	G	C	T	T	T	A	G
441	3917	0	0	1	1	C	C	A	G	C	G	G	G	G	G	A	A	A	G	C	C	C	T	A	G
442	3918	0	0	1	1	T	T	A	G	C	G	G	G	A	G	0	0	A	G	C	T	T	T	A	G
443	3923	0	0	2	1	C	T	0	0	C	G	0	0	A	A	0	0	G	G	C	T	0	0	0	0
444	3931	0	0	2	1	C	T	G	G	0	0	0	0	0	0	A	A	G	G	0	0	0	0	0	0
445	3932	0	0	1	1	C	T	G	G	C	G	C	C	A	G	A	A	A	G	C	T	T	T	A	G
446	3949	0	0	1	2	T	T	A	G	G	G	C	G	A	A	0	0	G	G	T	T	0	0	0	0
447	3969	0	0	1	1	C	T	0	0	0	0	0	0	A	G	0	0	0	0	T	T	0	0	A	A
448	3970	0	0	2	2	C	T	0	0	G	G	0	0	0	0	A	C	0	0	0	0	0	0	0	0
449	3981	0	0	2	2	T	T	A	G	G	G	C	G	A	G	A	A	G	G	T	T	T	T	A	A
450	3989	0	0	2	2	C	T	A	G	G	G	C	G	A	G	A	A	G	G	C	T	T	T	A	A
451	3991	0	0	1	2	C	T	A	A	C	G	G	G	A	G	A	A	A	G	C	T	C	C	A	G
452	4000	0	0	2	2	C	T	A	G	C	G	C	G	A	G	A	A	G	G	C	C	C	T	A	A
453	4008	0	0	2	2	C	T	A	A	C	G	G	G	0	0	0	0	A	G	C	T	T	T	0	0
454	4009	0	0	2	2	C	T	A	A	C	C	G	G	0	0	A	A	0	0	0	0	0	0	0	0
455	4012	0	0	1	1	T	T	A	A	G	G	C	G	A	A	A	A	G	G	0	0	C	T	A	A
456	4016	0	0	1	1	C	T	G	G	C	G	C	G	A	G	A	C	G	G	C	T	T	T	A	G
457	4023	0	0	2	2	T	T	A	G	G	G	C	G	A	G	A	A	G	G	T	T	0	0	A	A
458	4041	0	0	2	1	T	T	G	G	G	G	C	C	A	A	A	A	G	G	T	T	C	C	A	A
459	4044	0	0	2	1	T	T	A	G	G	G	C	G	A	G	A	C	G	G	C	T	0	0	0	0
460	4056	0	0	1	2	T	T	G	G	G	G	C	G	A	G	A	A	G	G	T	T	C	T	A	A
461	4073	0	0	2	2	C	T	A	G	C	G	C	G	A	G	A	A	A	G	C	T	T	T	A	G
462	4080	0	0	1	1	T	T	A	G	G	G	C	G	A	A	A	A	G	G	T	T	T	T	A	A
463	4081	0	0	2	1	C	C	A	A	C	G	G	G	G	G	A	A	A	G	C	C	T	T	A	G
464	4084	0	0	1	1	T	T	A	G	G	G	C	G	A	A	A	A	G	G	T	T	T	T	A	A
465	4088	0	0	2	2	C	T	A	G	G	G	C	G	A	G	0	0	G	G	C	T	C	T	A	A
466	4089	0	0	1	2	C	T	G	G	0	0	C	C	0	0	A	A	A	A	0	0	0	0	0	0
467	4099	0	0	2	1	C	T	A	A	G	G	G	G	0	0	A	A	G	G	C	T	T	T	A	A
468	4101	0	0	1	2	T	T	A	A	G	G	G	G	A	A	A	C	G	G	T	T	T	T	A	G
469	4124	0	0	1	1	T	T	G	G	G	G	C	G	A	G	A	A	G	G	T	T	C	T	A	G
470	4128	0	0	2	1	C	T	A	G	G	G	C	G	G	G	A	A	G	G	C	C	C	T	A	A
471	4153	0	0	2	1	C	T	A	A	0	0	G	G	A	G	A	A	A	G	0	0	T	T	G	G
472	4164	0	0	2	2	C	T	A	A	C	G	G	G	A	G	A	A	A	G	C	T	T	T	A	A
473	4179	0	0	2	2	T	T	G	G	G	G	C	C	A	G	C	C	G	G	C	T	C	C	A	G
474	4187	0	0	1	2	T	T	A	G	G	G	G	G	G	G	A	A	G	G	T	T	T	T	A	A
475	4188	0	0	2	2	C	T	G	G	G	G	C	C	A	G	A	A	A	G	C	T	C	T	A	A
476	4201	0	0	2	1	C	T	A	A	C	G	G	G	A	G	0	0	A	G	C	T	C	T	A	A
477	4202	0	0	1	1	T	T	A	G	G	G	C	G	0	0	0	0	G	G	T	T	C	T	A	A
478	4208	0	0	2	1	T	T	A	A	0	0	G	G	0	0	A	A	0	0	0	0	0	0	0	0
479	4221	0	0	1	2	T	T	A	G	G	G	C	G	A	G	A	C	G	G	0	0	T	T	A	A
480	4224	0	0	2	1	C	T	A	A	G	G	G	G	A	G	0	0	G	G	T	T	C	T	A	A
481	4229	0	0	2	1	T	T	A	G	G	G	C	G	A	A	A	C	G	G	T	T	0	0	0	0
482	4257	0	0	1	1	T	T	G	G	G	G	C	G	A	G	A	A	G	G	T	T	T	T	A	G
483	4271	0	0	1	1	C	T	A	A	C	G	G	G	A	G	A	C	A	G	C	T	0	0	A	G
484	4309	0	0	2	2	T	T	0	0	G	G	C	C	A	G	A	A	G	G	T	T	C	T	A	A
485	4311	0	0	2	1	C	C	A	A	C	C	G	G	G	G	A	A	A	A	C	C	T	T	A	A
486	4338	0	0	2	1	C	C	A	A	C	G	G	G	G	G	A	C	A	G	C	C	T	T	A	G
487	4340	0	0	2	2	T	T	G	G	G	G	C	G	0	0	A	A	G	G	C	T	C	T	A	A
488	4346	0	0	1	2	T	T	A	G	G	G	C	G	A	A	0	0	G	G	T	T	C	T	A	A
489	4349	0	0	2	1	C	T	G	G	C	G	C	G	A	G	0	0	0	0	C	T	0	0	A	G
490	4351	0	0	2	1	C	T	G	G	G	G	0	0	0	0	A	A	G	G	0	0	0	0	0	0
491	4354	0	0	1	1	C	T	A	A	G	G	G	G	A	G	A	A	A	G	C	T	T	T	A	G
492	4355	0	0	2	1	C	T	A	G	C	G	C	G	A	G	A	A	A	G	C	T	C	T	A	A
493	4383	0	0	2	1	T	T	G	G	G	G	C	G	G	G	A	A	G	G	T	T	C	T	A	A
494	4385	0	0	1	1	C	C	A	A	C	G	G	G	G	G	A	A	A	G	C	C	C	T	A	G
495	4395	0	0	1	1	T	T	A	A	G	G	G	G	A	A	A	A	G	G	T	T	C	T	A	A
496	4410	0	0	1	2	T	T	A	A	C	G	G	G	A	G	A	A	A	G	C	T	T	T	A	A
497	4413	0	0	1	2	T	T	A	A	G	G	G	G	A	A	A	A	G	G	T	T	C	T	A	A
498	4415	0	0	2	1	C	T	A	A	C	G	G	G	A	G	A	C	A	G	C	T	C	T	A	A
499	4416	0	0	1	1	C	T	A	A	G	G	G	G	G	G	0	0	G	G	C	T	C	T	A	A
500	4420	0	0	1	1	T	T	0	0	0	0	G	G	G	G	0	0	0	0	T	T	T	T	A	A
501	4428	0	0	2	2	C	T	A	A	0	0	G	G	A	G	A	C	G	G	C	T	0	0	A	A
502	4439	0	0	2	2	C	T	0	0	C	G	G	G	G	G	0	0	A	G	C	T	C	T	A	G
503	4441	0	0	2	1	C	T	A	G	0	0	G	G	A	G	0	0	A	G	C	T	C	C	A	G
504	4442	0	0	1	1	C	T	A	G	C	G	C	G	A	G	A	A	A	G	C	T	C	T	A	A
505	4448	0	0	2	1	T	T	A	A	G	G	G	G	A	A	0	0	G	G	T	T	T	T	A	A
506	4476	0	0	2	1	C	T	A	A	C	G	G	G	A	G	A	A	A	G	C	T	T	T	A	A
507	4479	0	0	2	1	T	T	A	A	G	G	G	G	A	A	C	C	G	G	T	T	T	T	A	A
508	4482	0	0	2	1	C	T	A	G	G	G	C	G	A	G	A	A	G	G	C	T	T	T	A	A
509	4492	0	0	2	1	T	T	A	G	G	G	C	G	G	G	A	A	G	G	T	T	T	T	A	A
510	4501	0	0	1	1	T	T	A	G	G	G	G	G	A	G	A	A	G	G	C	T	C	T	A	A
511	4509	0	0	2	2	T	T	A	G	G	G	G	G	A	G	0	0	G	G	C	T	C	T	A	A
512	4513	0	0	1	1	C	T	A	G	G	G	C	G	A	G	A	A	G	G	C	T	C	T	A	A
513	4516	0	0	2	1	C	T	0	0	G	G	0	0	0	0	A	A	A	A	T	T	0	0	0	0
514	4524	0	0	2	1	C	T	A	A	C	G	G	G	A	G	A	C	A	G	C	T	C	T	A	G
515	4525	0	0	1	2	C	T	A	A	G	G	G	G	G	G	A	C	A	G	C	T	T	T	A	A
516	4531	0	0	1	1	T	T	A	G	G	G	0	0	0	0	A	C	G	G	T	T	C	T	A	A
517	4541	0	0	1	1	T	T	A	G	G	G	G	G	A	G	A	C	G	G	T	T	C	T	A	A
518	4542	0	0	1	1	C	T	A	G	G	G	C	G	G	G	C	C	G	G	C	T	T	T	A	A
519	4543	0	0	2	1	C	T	A	G	C	G	G	G	G	G	A	A	A	G	C	T	T	T	A	G
520	4548	0	0	1	1	T	T	A	A	G	G	C	G	G	G	A	C	G	G	T	T	C	T	A	A
521	4561	0	0	2	2	C	T	A	A	C	G	G	G	A	G	A	C	A	G	C	T	T	T	A	G
522	4565	0	0	2	1	T	T	A	A	C	G	G	G	G	G	0	0	A	G	C	T	C	T	A	G
523	4569	0	0	2	1	T	T	G	G	G	G	G	G	G	G	0	0	G	G	C	C	0	0	0	0
524	4604	0	0	1	1	T	T	A	G	G	G	C	G	A	A	0	0	G	G	T	T	T	T	A	A
525	4608	0	0	2	2	C	T	0	0	C	G	G	G	0	0	A	A	A	G	C	T	T	T	A	A
526	4614	0	0	2	1	C	C	G	G	C	G	G	G	G	G	A	A	A	G	C	C	C	T	A	A
527	4615	0	0	2	1	C	T	A	A	C	G	G	G	A	G	C	C	A	G	C	T	C	T	A	G
528	4625	0	0	2	1	C	T	A	G	G	G	G	G	A	G	A	A	G	G	C	T	C	C	A	A
529	4626	0	0	1	1	T	T	G	G	G	G	C	C	G	G	A	A	G	G	T	T	T	T	A	A
530	4629	0	0	2	2	T	T	A	A	G	G	G	G	A	A	A	A	G	G	T	T	C	T	A	A
531	4636	0	0	2	1	T	T	A	A	G	G	G	G	0	0	A	A	G	G	T	T	C	C	A	A
532	4644	0	0	2	1	T	T	0	0	G	G	C	C	A	A	0	0	0	0	0	0	C	T	0	0
533	4650	0	0	1	1	T	T	A	G	0	0	0	0	A	G	0	0	0	0	0	0	0	0	0	0
534	4652	0	0	1	1	T	T	A	G	G	G	C	G	0	0	A	A	G	G	T	T	C	T	A	A
535	4660	0	0	2	1	T	T	0	0	G	G	C	G	A	A	A	C	G	G	T	T	T	T	A	A
536	4662	0	0	1	1	T	T	G	G	C	G	C	G	G	G	0	0	A	G	C	T	T	T	A	G
537	4668	0	0	1	1	T	T	A	A	G	G	G	G	0	0	A	C	G	G	T	T	C	T	A	A
538	4697	0	0	1	2	T	T	A	G	G	G	C	G	A	G	A	C	G	G	T	T	T	T	A	A
539	4700	0	0	1	2	C	T	A	G	C	G	C	G	A	G	A	C	A	G	C	C	C	C	A	A
540	4706	0	0	2	2	C	T	G	G	C	G	C	G	G	G	A	A	A	G	C	C	C	T	A	A
541	4707	0	0	2	2	C	T	A	G	C	G	C	G	A	G	0	0	A	G	C	T	C	T	A	A
542	4718	0	0	2	1	C	C	A	A	G	G	G	G	0	0	A	A	A	G	C	C	T	T	A	G
543	4721	0	0	1	2	T	T	G	G	G	G	C	C	A	G	0	0	G	G	T	T	C	C	A	A
544	4735	0	0	2	1	C	T	A	A	0	0	0	0	0	0	0	0	G	G	C	T	C	T	A	G
545	4753	0	0	1	1	T	T	A	G	0	0	0	0	0	0	A	A	0	0	0	0	0	0	0	0
546	4754	0	0	1	1	T	T	A	A	G	G	G	G	G	G	A	C	G	G	T	T	C	C	A	A
547	4758	0	0	2	1	T	T	G	G	C	G	G	G	A	G	A	C	G	G	T	T	T	T	A	G
548	4760	0	0	2	1	T	T	G	G	G	G	C	C	0	0	A	C	G	G	T	T	C	T	A	A
549	4763	0	0	1	1	C	T	A	G	C	G	C	G	G	G	A	C	A	G	C	T	T	T	A	G
550	4768	0	0	2	1	T	T	A	G	G	G	0	0	A	G	A	A	G	G	T	T	T	T	A	A
551	4775	0	0	1	1	C	T	0	0	C	G	G	G	A	G	A	C	A	G	C	T	T	T	A	G
552	4780	0	0	1	1	T	T	A	G	G	G	C	G	A	A	A	C	G	G	T	T	C	C	A	A
553	4781	0	0	2	1	T	T	G	G	C	G	C	G	0	0	A	C	G	G	C	T	C	T	A	A
554	4793	0	0	2	2	C	T	A	G	G	G	0	0	A	G	0	0	G	G	C	T	T	T	A	A
555	4807	0	0	1	1	T	T	A	G	0	0	G	G	A	G	0	0	G	G	T	T	T	T	A	A
556	4808	0	0	1	1	C	T	A	A	0	0	0	0	0	0	A	A	G	G	C	T	0	0	A	A
557	4834	0	0	2	2	T	T	G	G	0	0	0	0	0	0	A	A	0	0	0	0	0	0	0	0
558	4837	0	0	1	1	C	T	A	G	G	G	G	G	G	G	0	0	A	G	C	C	C	C	A	G
559	4861	0	0	1	1	C	T	A	A	G	G	G	G	A	G	C	C	G	G	C	T	T	T	A	A
560	4863	0	0	2	1	T	T	A	A	G	G	G	G	0	0	A	A	0	0	C	T	T	T	A	A
561	4864	0	0	1	1	T	T	0	0	C	G	G	G	G	G	A	A	G	G	T	T	C	T	A	A
562	4877	0	0	2	2	C	T	A	A	C	G	G	G	A	G	A	C	G	G	C	T	0	0	0	0
563	4881	0	0	2	1	C	T	A	G	C	G	C	G	A	G	A	C	G	G	C	T	C	C	A	A
564	4884	0	0	1	1	T	T	A	G	G	G	C	G	A	G	A	A	G	G	T	T	T	T	A	A
565	4885	0	0	2	2	C	T	A	A	0	0	C	G	A	G	A	A	G	G	C	T	T	T	A	A
566	4897	0	0	1	1	C	T	A	A	G	G	G	G	A	G	0	0	A	G	C	T	C	C	A	A
567	4903	0	0	2	2	C	T	G	G	G	G	G	G	A	G	0	0	A	G	C	T	T	T	A	G
568	4905	0	0	1	1	C	T	G	G	0	0	C	G	G	G	A	A	0	0	0	0	0	0	0	0
569	4909	0	0	1	1	T	T	0	0	C	G	0	0	0	0	A	C	0	0	T	T	0	0	0	0
570	4910	0	0	1	1	T	T	A	A	G	G	G	G	A	A	A	A	G	G	T	T	C	T	A	A
571	4922	0	0	2	1	C	T	A	G	G	G	C	G	G	G	A	C	G	G	C	T	0	0	A	A
572	4924	0	0	2	2	C	T	A	G	G	G	C	G	A	G	A	A	G	G	C	T	C	T	A	A
573	4938	0	0	2	1	C	T	A	G	G	G	G	G	G	G	A	C	A	G	C	T	C	T	A	A
574	4941	0	0	2	1	C	T	A	G	G	G	C	G	A	G	A	A	A	G	C	T	C	T	A	A
575	4950	0	0	2	1	C	T	A	A	G	G	G	G	A	G	0	0	G	G	C	T	T	T	A	A
576	4959	0	0	2	1	C	T	0	0	C	G	0	0	0	0	A	C	0	0	0	0	0	0	0	0
577	4961	0	0	2	1	T	T	G	G	C	G	C	G	0	0	0	0	G	G	C	T	0	0	0	0
578	4966	0	0	2	2	T	T	A	A	C	G	G	G	A	G	0	0	G	G	T	T	T	T	A	A
579	4967	0	0	2	1	C	T	0	0	0	0	0	0	0	0	A	A	0	0	0	0	0	0	0	0
580	4968	0	0	2	1	C	T	G	G	0	0	0	0	0	0	A	A	0	0	0	0	0	0	0	0
581	4975	0	0	2	1	T	T	A	G	C	G	G	G	A	G	0	0	G	G	C	T	C	T	A	A
582	4979	0	0	2	1	T	T	A	G	G	G	G	G	A	G	0	0	G	G	C	T	C	C	A	A
583	5001	0	0	2	2	T	T	0	0	C	G	0	0	0	0	A	A	0	0	0	0	0	0	A	A
584	5008	0	0	2	2	T	T	0	0	C	G	C	G	A	A	A	A	G	G	T	T	C	C	A	A
585	5009	0	0	2	2	T	T	A	G	G	G	C	G	0	0	A	A	G	G	T	T	T	T	A	A
586	5013	0	0	2	2	C	T	0	0	C	G	G	G	A	G	A	A	A	G	C	T	C	T	A	G
587	5025	0	0	2	1	C	T	A	A	C	G	G	G	A	G	A	A	G	G	C	T	C	C	A	A
588	5048	0	0	2	1	C	T	0	0	G	G	C	G	A	G	A	C	A	G	C	C	C	T	A	G
589	5059	0	0	1	1	C	T	0	0	C	G	G	G	G	G	A	C	A	G	C	C	C	T	A	A
590	5082	0	0	1	1	T	T	0	0	G	G	C	G	A	G	0	0	G	G	T	T	T	T	A	A
591	5083	0	0	1	1	T	T	0	0	C	C	C	G	0	0	A	A	G	G	T	T	C	T	A	A
592	5091	0	0	2	2	C	T	A	A	G	G	0	0	0	0	A	C	0	0	0	0	0	0	0	0
593	5125	0	0	2	1	C	T	G	G	G	G	G	G	A	G	A	A	A	G	C	T	C	T	A	G
594	5126	0	0	1	1	C	T	G	G	0	0	C	G	A	G	A	C	G	G	T	T	C	T	A	A
595	5133	0	0	1	1	0	0	A	G	G	G	C	G	G	G	A	C	A	A	T	T	C	T	0	0
596	5136	0	0	1	1	C	T	A	G	G	G	G	G	A	G	A	A	G	G	C	T	T	T	A	A
597	5146	0	0	1	1	T	T	A	A	C	G	G	G	A	G	A	A	G	G	T	T	C	T	A	A
598	5154	0	0	1	1	C	C	G	G	G	G	G	G	G	G	A	A	A	G	C	C	C	C	A	A
599	5159	0	0	2	1	C	T	G	G	C	G	C	G	A	G	A	A	G	G	C	T	C	T	A	A
600	5178	0	0	2	1	T	T	A	G	G	G	G	G	A	A	A	A	G	G	T	T	T	T	A	A
601	5185	0	0	1	1	C	T	G	G	G	G	C	G	A	G	A	A	G	G	C	T	T	T	A	A
602	5201	0	0	1	1	T	T	0	0	0	0	C	G	A	A	0	0	G	G	T	T	T	T	A	A
603	5217	0	0	1	1	C	C	A	G	G	G	G	G	G	G	A	A	A	A	C	C	T	T	G	G
604	5218	0	0	2	2	C	T	A	A	0	0	G	G	0	0	A	A	0	0	0	0	0	0	0	0
605	5223	0	0	2	1	T	T	A	G	C	G	C	G	A	A	A	A	G	G	T	T	C	T	A	A
606	5237	0	0	2	1	T	T	A	G	G	G	C	G	A	A	A	A	G	G	T	T	C	C	A	A
607	5249	0	0	2	2	C	T	A	G	G	G	0	0	A	G	0	0	A	G	C	T	T	T	A	G
608	5267	0	0	1	1	T	T	A	A	G	G	G	G	A	A	A	A	G	G	T	T	C	T	A	A
609	5268	0	0	1	1	T	T	0	0	G	G	C	G	A	G	A	A	G	G	C	T	C	C	A	A
610	5273	0	0	2	2	C	C	A	G	C	G	G	G	G	G	A	A	A	G	C	C	T	T	A	A
611	5284	0	0	1	1	C	T	G	G	C	C	G	G	G	G	A	A	G	G	C	C	C	T	A	A
612	5296	0	0	2	1	T	T	A	G	G	G	C	G	A	A	A	A	G	G	T	T	T	T	A	A
613	5329	0	0	1	1	C	T	A	G	G	G	G	G	A	G	0	0	G	G	C	C	T	T	A	A
614	5346	0	0	2	1	T	T	0	0	G	G	G	G	A	A	0	0	G	G	T	T	T	T	A	A
615	5347	0	0	1	1	C	T	G	G	G	G	0	0	0	0	0	0	0	0	0	0	0	0	0	0
616	5363	0	0	2	2	T	T	0	0	G	G	0	0	0	0	C	C	0	0	0	0	0	0	0	0
617	5364	0	0	2	1	C	T	G	G	G	G	C	G	A	G	0	0	A	G	C	T	C	T	A	G
618	5403	0	0	2	2	C	T	A	G	C	G	G	G	G	G	0	0	G	G	C	T	T	T	A	G
619	5407	0	0	2	1	C	T	G	G	G	G	G	G	G	G	0	0	G	G	C	T	C	C	A	A
620	5411	0	0	1	1	T	T	A	G	G	G	C	G	A	G	0	0	G	G	T	T	T	T	A	A
621	5414	0	0	2	2	T	T	A	G	0	0	C	G	A	G	0	0	G	G	T	T	T	T	A	A
622	5420	0	0	1	1	C	T	A	G	G	G	G	G	0	0	0	0	A	G	C	C	C	C	A	G
623	5468	0	0	2	1	C	C	A	G	G	G	C	G	G	G	0	0	A	A	C	C	T	T	A	G
624	5493	0	0	1	1	T	T	0	0	0	0	G	G	A	G	0	0	G	G	T	T	T	T	A	A
625	5508	0	0	2	2	T	T	A	G	G	G	C	G	0	0	0	0	G	G	T	T	C	T	A	A
626	5538	0	0	2	2	T	T	A	A	C	G	G	G	A	G	A	A	G	G	C	T	C	T	A	A
627	5550	0	0	2	1	T	T	A	G	G	G	G	G	A	G	C	C	G	G	C	T	C	T	A	A
628	5558	0	0	2	1	T	T	G	G	C	G	G	G	G	G	A	A	A	G	C	C	C	C	A	A
629	5603	0	0	2	1	T	T	G	G	G	G	C	G	G	G	A	C	G	G	C	T	C	T	0	0
630	5615	0	0	2	2	T	T	A	G	C	G	G	G	A	G	0	0	G	G	C	T	C	C	A	A
631	5634	0	0	1	1	C	T	A	A	0	0	G	G	G	G	A	A	G	G	C	T	T	T	A	G
632	5635	0	0	2	1	T	T	A	A	C	G	G	G	A	G	A	C	G	G	T	T	C	T	A	A
633	5640	0	0	2	1	T	T	A	A	G	G	G	G	A	G	A	A	A	G	C	T	C	C	A	A
634	5660	0	0	2	1	T	T	A	A	G	G	G	G	A	G	0	0	G	G	T	T	T	T	A	A
635	5674	0	0	2	1	T	T	A	G	G	G	C	G	A	A	A	A	G	G	T	T	T	T	A	A
636	5677	0	0	2	1	C	T	G	G	C	G	G	G	G	G	C	C	G	G	C	C	C	T	A	A
637	5705	0	0	2	1	T	T	0	0	C	G	0	0	0	0	A	C	G	G	C	T	0	0	A	A
638	5716	0	0	2	1	T	T	G	G	G	G	0	0	0	0	A	C	0	0	0	0	0	0	0	0
639	5732	0	0	2	2	T	T	G	G	C	G	C	G	G	G	0	0	G	G	C	T	C	T	A	A
640	5740	0	0	1	2	C	T	A	A	G	G	G	G	A	G	A	A	G	G	T	T	T	T	A	A
641	5742	0	0	2	1	T	T	G	G	G	G	C	G	A	A	0	0	G	G	T	T	T	T	A	A
642	5751	0	0	2	1	T	T	A	G	G	G	G	G	A	G	A	A	A	G	C	C	0	0	A	A
643	5809	0	0	2	1	T	T	0	0	G	G	0	0	0	0	A	A	0	0	0	0	0	0	0	0
644	5811	0	0	2	1	0	0	A	G	C	G	G	G	A	G	A	A	G	G	C	T	C	C	A	A
645	5837	0	0	2	1	T	T	A	G	G	G	C	G	A	G	A	A	G	G	T	T	C	C	A	A
646	5839	0	0	2	1	T	T	0	0	0	0	G	G	A	G	A	A	0	0	C	T	T	T	A	A
647	5843	0	0	1	1	C	T	A	G	G	G	C	G	A	A	A	A	G	G	T	T	T	T	A	A
648	5852	0	0	1	1	C	C	G	G	G	G	G	G	G	G	0	0	A	G	C	C	T	T	A	A
649	5871	0	0	2	2	C	T	A	A	0	0	G	G	A	G	A	C	G	G	C	T	C	C	0	0
650	5895	0	0	2	1	T	T	0	0	0	0	0	0	0	0	A	A	0	0	0	0	0	0	0	0
651	5940	0	0	2	1	0	0	G	G	G	G	C	C	A	G	A	C	G	G	T	T	T	T	A	A
652	5944	0	0	2	1	0	0	G	G	G	G	G	G	G	G	A	A	G	G	C	C	C	C	A	A
653	5949	0	0	2	1	T	T	A	G	C	G	C	G	G	G	A	A	A	G	C	T	T	T	A	G
654	5952	0	0	2	1	0	0	A	G	G	G	C	G	A	G	A	C	G	G	0	0	T	T	A	A
655	5960	0	0	2	1	0	0	A	A	0	0	G	G	A	A	A	A	G	G	T	T	0	0	A	A
656	5975	0	0	1	1	T	T	0	0	G	G	G	G	0	0	0	0	0	0	0	0	T	T	A	G
657	6019	0	0	2	1	T	T	0	0	0	0	0	0	0	0	0	0	A	G	C	T	0	0	0	0
658	6047	0	0	1	1	T	T	A	A	G	G	G	G	0	0	A	A	G	G	C	C	T	T	0	0
659	6073	0	0	1	1	T	T	A	A	C	G	G	G	A	G	A	A	G	G	T	T	T	T	A	A
660	6084	0	0	1	1	T	T	A	G	G	G	G	G	A	G	0	0	G	G	T	T	0	0	A	A
