# Supplementary material for: Aquaporin locus (12q13.12) might contribute to susceptibility of temporomandibular joint disorder associated with periodontitis
Source: PLoS One. 2020 Mar 4;15(3):e0229245. doi: 10.1371/journal.pone.0229245 (PMC7055872; doi:10.1371/journal.pone.0229245)
Supplement: S4 Table — (XLSX) [file pone.0229245.s004.xlsx]

## Sheet: Arthritis and Perio
FID	Order Participated	Father	Mother	Gender	Phenotype	rs10875989		rs1996315		rs2878771		rs296763		rs461872		rs3759129		rs3741559		rs467323		rs17159702		rs3736309
1	152	0	0	2	1	T	T	A	G	G	G	C	G	A	A	A	A	G	G	T	T	C	T	A	A
2	161	0	0	2	2	T	T	A	G	G	G	C	G	A	G	A	C	G	G	T	T	C	T	A	A
3	193	0	0	2	1	T	T	A	G	G	G	C	G	A	A	0	0	0	0	0	0	0	0	A	A
4	195	0	0	2	1	T	T	G	G	G	G	C	G	A	G	A	A	G	G	C	C	C	T	A	A
5	241	0	0	1	1	C	T	A	A	G	G	0	0	A	G	A	A	G	G	C	T	T	T	A	A
6	251	0	0	1	1	C	T	A	A	G	G	G	G	A	G	A	A	G	G	C	T	C	C	A	A
7	259	0	0	2	1	C	T	G	G	G	G	C	G	A	G	A	A	G	G	C	T	C	C	A	A
8	292	0	0	1	1	T	T	A	A	G	G	G	G	A	A	A	A	G	G	T	T	C	C	A	A
9	295	0	0	1	2	T	T	A	A	G	G	G	G	A	A	A	A	G	G	T	T	C	C	A	A
10	368	0	0	2	1	0	0	A	G	C	G	C	G	A	G	A	A	A	G	C	T	C	T	A	A
11	372	0	0	2	1	0	0	A	G	C	G	C	G	A	G	A	A	A	G	C	T	C	T	A	A
12	376	0	0	2	1	C	C	G	G	G	G	G	G	G	G	A	A	G	G	C	C	C	T	A	A
13	388	0	0	2	1	C	T	A	G	G	G	G	G	A	G	A	A	G	G	C	T	T	T	A	A
14	400	0	0	1	1	C	T	A	A	G	G	G	G	A	G	A	A	G	G	C	T	0	0	A	A
15	433	0	0	2	1	T	T	A	G	G	G	G	G	A	A	A	A	G	G	T	T	0	0	A	A
16	456	0	0	2	1	C	T	A	G	0	0	0	0	0	0	A	A	0	0	0	0	C	C	A	A
17	520	0	0	2	1	T	T	A	A	G	G	G	G	A	G	0	0	G	G	C	C	C	T	A	A
18	531	0	0	2	1	C	T	A	G	C	G	G	G	G	G	0	0	A	G	C	T	T	T	A	G
19	543	0	0	2	1	T	T	G	G	G	G	C	C	A	G	A	A	G	G	T	T	T	T	A	A
20	586	0	0	2	2	0	0	A	G	G	G	G	G	G	G	A	A	G	G	C	C	T	T	A	A
21	617	0	0	2	2	T	T	0	0	G	G	C	G	0	0	A	A	G	G	T	T	T	T	A	A
22	628	0	0	2	1	C	T	G	G	C	G	G	G	G	G	A	C	G	G	C	C	C	C	A	A
23	817	0	0	2	1	C	T	A	A	G	G	G	G	A	A	A	A	G	G	T	T	C	T	A	A
24	889	0	0	2	1	T	T	A	G	G	G	G	G	A	G	A	C	G	G	T	T	C	T	A	A
25	893	0	0	1	1	T	T	G	G	G	G	C	G	A	A	A	C	G	G	T	T	C	T	A	A
26	1043	0	0	2	2	C	C	A	G	C	G	G	G	G	G	A	A	A	G	C	C	C	C	A	A
27	1074	0	0	2	1	C	T	A	A	C	G	G	G	A	G	A	A	A	G	C	T	T	T	A	A
28	1090	0	0	2	1	C	T	G	G	C	G	C	G	A	G	A	A	A	G	C	T	T	T	A	A
29	1097	0	0	2	1	0	0	A	A	G	G	G	G	0	0	A	A	0	0	T	T	T	T	A	G
30	1198	0	0	1	2	T	T	A	G	G	G	G	G	A	G	A	A	G	G	T	T	C	T	A	A
31	1208	0	0	2	1	C	T	A	G	G	G	G	G	A	G	A	C	G	G	C	T	C	T	A	A
32	1225	0	0	1	1	T	T	G	G	G	G	C	G	A	G	A	C	G	G	T	T	T	T	A	A
33	1276	0	0	2	1	T	T	G	G	G	G	C	G	G	G	0	0	G	G	T	T	T	T	A	A
34	1300	0	0	1	1	C	T	A	A	C	G	G	G	A	G	0	0	A	G	C	T	T	T	A	A
35	1322	0	0	2	1	T	T	G	G	G	G	C	G	A	A	A	A	G	G	T	T	C	T	A	A
36	1378	0	0	2	1	T	T	A	G	G	G	C	G	A	G	A	A	G	G	T	T	C	T	A	A
37	1387	0	0	2	1	C	T	A	G	C	G	C	G	G	G	A	C	G	G	C	T	T	T	A	A
38	1477	0	0	2	2	T	T	G	G	G	G	C	C	A	A	A	A	G	G	T	T	T	T	A	A
39	1482	0	0	1	1	T	T	A	G	G	G	G	G	A	A	A	C	G	G	T	T	C	T	A	A
40	1493	0	0	2	1	C	T	A	A	G	G	G	G	G	G	A	A	G	G	C	T	C	T	A	A
41	1499	0	0	2	1	C	C	A	G	C	G	G	G	0	0	0	0	A	A	0	0	C	T	A	A
42	1586	0	0	2	1	0	0	G	G	G	G	C	C	A	G	A	C	G	G	C	C	C	C	A	A
43	1666	0	0	2	1	C	T	A	A	G	G	G	G	A	G	A	A	0	0	C	T	C	T	A	A
44	1673	0	0	1	1	T	T	A	G	G	G	C	G	G	G	A	C	0	0	C	T	T	T	A	A
45	1676	0	0	2	1	C	T	A	G	G	G	C	G	A	G	A	C	0	0	C	C	0	0	A	A
46	1748	0	0	1	2	T	T	A	G	C	G	0	0	A	A	A	A	G	G	C	T	C	T	A	A
47	1792	0	0	2	2	T	T	A	G	C	G	0	0	G	G	A	A	G	G	C	T	T	T	A	A
48	1848	0	0	1	1	C	T	G	G	G	G	G	G	G	G	A	A	G	G	T	T	T	T	A	A
49	1891	0	0	2	1	T	T	A	G	G	G	G	G	A	A	A	A	G	G	0	0	C	T	A	A
50	1894	0	0	2	1	C	T	A	G	C	G	C	G	A	G	0	0	G	G	C	T	C	T	A	A
51	1900	0	0	2	2	C	T	A	A	G	G	G	G	A	G	A	A	G	0	C	C	T	T	A	G
52	1904	0	0	2	1	C	C	A	G	C	C	0	0	0	0	A	A	0	0	0	0	0	0	0	0
53	1917	0	0	2	1	0	0	A	G	G	G	G	G	A	G	A	C	G	G	T	T	C	T	A	G
54	1924	0	0	1	1	T	T	A	G	G	G	C	G	A	G	A	C	G	G	T	T	T	T	A	A
55	1929	0	0	2	1	C	T	A	G	C	G	C	G	A	G	0	0	A	G	C	T	T	T	A	G
56	1944	0	0	1	1	C	T	A	G	C	G	G	G	A	G	A	A	A	G	0	0	C	T	A	A
57	1946	0	0	2	1	0	0	G	G	G	G	C	C	A	G	A	A	G	G	C	T	C	C	A	A
58	1989	0	0	2	2	0	0	A	G	C	G	G	G	G	G	A	A	A	G	C	C	T	T	A	A
59	2031	0	0	2	1	T	T	A	G	0	0	C	G	G	G	0	0	G	G	T	T	T	T	A	G
60	2041	0	0	2	1	0	0	A	G	G	G	G	G	A	A	A	C	G	G	0	0	T	T	A	G
61	2044	0	0	2	2	0	0	A	G	G	G	C	G	A	A	A	A	G	G	T	T	T	T	A	A
62	2080	0	0	2	1	C	T	A	A	0	0	G	G	A	G	A	A	A	G	C	T	C	T	A	G
63	2095	0	0	1	1	T	T	A	G	0	0	C	G	A	A	A	A	G	G	T	T	C	T	A	A
64	2099	0	0	1	1	C	T	A	G	G	G	G	G	A	G	A	A	G	G	C	T	C	T	A	A
65	2107	0	0	1	1	C	C	A	G	0	0	G	G	G	G	A	A	A	A	C	C	T	T	A	G
66	2117	0	0	2	1	T	T	G	G	G	G	C	G	A	A	A	A	G	G	T	T	C	T	A	A
67	2137	0	0	2	1	C	T	A	G	0	0	C	G	G	G	A	C	A	G	C	T	C	T	A	A
68	2151	0	0	2	1	T	T	A	A	G	G	G	G	A	A	A	A	G	G	T	T	C	T	A	A
69	2182	0	0	2	1	C	T	A	A	G	G	G	G	A	G	A	A	A	G	C	T	T	T	A	G
70	2188	0	0	2	1	T	T	A	G	G	G	C	G	A	G	A	C	G	G	T	T	C	T	A	A
71	2258	0	0	1	1	0	0	G	G	0	0	C	G	A	G	0	0	A	G	0	0	T	T	A	G
72	2280	0	0	1	1	0	0	A	G	C	G	G	G	0	0	A	A	G	G	0	0	C	T	A	A
73	2316	0	0	1	2	0	0	A	G	C	G	0	0	0	0	0	0	0	0	0	0	0	0	A	A
74	2332	0	0	2	1	T	T	G	G	G	G	C	G	A	G	A	C	G	G	T	T	C	T	A	A
75	2359	0	0	2	1	0	0	A	G	C	G	0	0	0	0	0	0	0	0	0	0	C	T	A	A
76	2363	0	0	2	1	0	0	A	A	C	G	G	G	A	A	A	A	G	G	T	T	C	T	A	A
77	2392	0	0	2	1	C	T	A	G	C	G	0	0	0	0	0	0	0	0	0	0	C	T	A	A
78	2423	0	0	1	1	T	T	G	G	G	G	0	0	A	A	A	A	0	0	T	T	C	T	A	A
79	2431	0	0	2	2	C	T	A	G	0	0	C	G	A	G	A	A	A	G	C	T	T	T	A	G
80	2465	0	0	2	1	T	T	A	G	C	G	C	G	A	A	0	0	G	G	T	T	T	T	A	A
81	2484	0	0	1	1	C	T	G	G	G	G	C	G	G	G	A	A	G	G	C	C	T	T	A	A
82	2488	0	0	2	1	T	T	0	0	G	G	C	G	A	G	A	C	G	G	T	T	T	T	A	A
83	2514	0	0	1	1	T	T	A	G	G	G	C	G	A	A	A	A	G	G	T	T	T	T	A	A
84	2518	0	0	2	1	C	T	A	G	0	0	G	G	A	G	A	A	G	G	C	T	C	T	A	A
85	2538	0	0	2	1	0	0	A	G	G	G	0	0	0	0	0	0	0	0	C	T	T	T	A	A
86	2569	0	0	1	1	0	0	G	G	C	G	G	G	G	G	0	0	A	G	C	C	C	C	A	A
87	2641	0	0	2	1	C	T	0	0	G	G	G	G	G	G	0	0	G	G	C	C	C	C	A	A
88	2646	0	0	2	1	T	T	G	G	C	G	C	G	G	G	0	0	G	G	C	C	C	C	A	G
89	2690	0	0	1	1	C	T	A	G	G	G	C	G	G	G	A	C	G	G	C	T	T	T	A	A
90	2823	0	0	2	1	T	T	A	A	C	G	G	G	A	G	0	0	G	G	0	0	C	T	A	A
91	2828	0	0	2	1	0	0	A	A	G	G	0	0	G	G	0	0	A	G	C	C	T	T	0	0
92	2852	0	0	1	1	0	0	A	G	C	G	C	G	G	G	A	C	A	G	C	T	C	C	0	0
93	2922	0	0	2	1	C	T	A	G	G	G	G	G	G	G	A	A	A	G	0	0	C	T	A	G
94	2966	0	0	2	1	T	T	A	G	0	0	0	0	0	0	A	A	A	G	C	T	C	C	0	0
95	3025	0	0	2	1	0	0	0	0	G	G	G	G	A	G	A	A	A	G	C	T	C	T	0	0
96	3081	0	0	2	2	T	T	A	G	G	G	G	G	A	G	A	C	G	G	T	T	T	T	A	A
97	3083	0	0	2	1	C	T	A	G	C	G	C	G	A	G	A	C	A	G	C	T	C	T	0	0
98	3113	0	0	1	1	C	T	A	G	G	G	0	0	0	0	0	0	A	G	C	T	C	T	0	0
99	3227	0	0	2	1	C	C	A	G	0	0	G	G	G	G	0	0	A	A	C	C	C	T	0	0
100	3285	0	0	2	2	0	0	A	G	C	G	C	G	A	A	A	A	G	G	T	T	C	T	0	0
101	3311	0	0	2	2	0	0	A	G	G	G	G	G	A	G	A	A	A	G	C	T	C	T	0	0
102	3368	0	0	1	1	C	C	A	A	0	0	G	G	A	G	A	A	0	0	C	T	0	0	A	G
103	3416	0	0	2	1	C	T	A	G	C	G	C	G	A	G	A	C	G	G	C	T	C	T	A	A
104	3419	0	0	1	1	C	T	A	A	G	G	G	G	A	G	A	A	G	G	C	T	C	T	A	A
105	3473	0	0	2	1	C	T	A	G	G	G	C	G	A	G	A	A	A	G	C	T	C	T	A	A
106	3475	0	0	2	2	C	T	A	G	G	G	C	G	G	G	C	C	G	G	T	T	C	T	A	A
107	3483	0	0	2	1	C	T	A	G	G	G	C	G	0	0	A	C	G	G	0	0	C	T	A	A
108	3565	0	0	2	1	C	T	G	G	G	G	C	G	G	G	A	A	A	G	C	C	C	T	A	A
109	3588	0	0	2	1	T	T	A	A	G	G	G	G	A	G	A	C	G	G	T	T	T	T	A	A
110	3589	0	0	1	1	C	T	G	G	C	G	C	G	A	G	0	0	G	G	C	T	T	T	A	A
111	3621	0	0	2	2	C	T	0	0	0	0	0	0	0	0	0	0	A	G	0	0	0	0	0	0
112	3643	0	0	2	1	C	C	G	G	G	G	G	G	G	G	A	A	G	G	C	C	C	T	A	A
113	3727	0	0	2	1	T	T	A	G	G	G	G	G	A	G	A	C	G	G	T	T	C	T	A	A
114	3759	0	0	2	1	T	T	A	G	G	G	C	G	A	G	A	C	G	G	C	T	C	T	A	A
115	3840	0	0	1	1	C	T	A	G	G	G	C	G	A	A	0	0	G	G	T	T	T	T	A	A
116	3843	0	0	2	1	C	T	G	G	G	G	C	G	G	G	A	A	A	G	C	C	C	T	A	A
117	3849	0	0	2	1	T	T	A	G	G	G	C	G	A	G	A	C	G	G	T	T	T	T	A	A
118	3889	0	0	2	2	T	T	A	A	G	G	G	G	A	A	A	A	G	G	T	T	C	T	A	A
119	3898	0	0	2	1	T	T	G	G	G	G	G	G	G	G	A	A	G	G	C	C	C	C	A	A
120	3989	0	0	2	1	C	T	A	G	G	G	C	G	A	G	A	A	G	G	C	T	T	T	A	A
121	4000	0	0	2	2	C	T	A	G	C	G	C	G	A	G	A	A	G	G	C	C	C	T	A	A
122	4008	0	0	2	1	C	T	A	A	C	G	G	G	0	0	A	A	A	G	C	T	T	T	0	0
123	4012	0	0	1	1	T	T	A	A	G	G	C	G	A	A	A	A	G	G	0	0	C	T	A	A
124	4041	0	0	2	1	T	T	G	G	G	G	C	C	A	A	A	A	G	G	T	T	C	C	A	A
125	4080	0	0	1	1	T	T	A	G	G	G	C	G	A	A	A	A	G	G	T	T	T	T	A	A
126	4124	0	0	1	2	T	T	G	G	G	G	C	G	A	G	A	C	G	G	T	T	C	T	A	G
127	4153	0	0	2	1	C	T	A	A	0	0	G	G	A	G	A	A	A	G	0	0	T	T	G	G
128	4257	0	0	1	1	T	T	G	G	G	G	C	G	A	G	A	C	G	G	T	T	T	T	A	G
129	4271	0	0	1	1	C	T	A	A	C	G	G	G	A	G	A	A	A	G	C	T	0	0	A	G
130	4309	0	0	2	1	T	T	0	0	G	G	C	C	A	G	A	C	G	G	T	T	C	T	A	A
131	4338	0	0	2	1	C	C	A	A	C	G	G	G	G	G	A	A	A	G	C	C	T	T	A	G
132	4351	0	0	2	1	C	T	G	G	G	G	0	0	0	0	0	0	G	G	0	0	0	0	0	0
133	4410	0	0	1	1	T	T	A	A	C	G	G	G	A	G	A	A	A	G	C	T	T	T	A	A
134	4415	0	0	2	1	C	T	A	A	C	G	G	G	A	G	A	A	A	G	C	T	C	T	A	A
135	4439	0	0	2	1	C	T	0	0	C	G	G	G	G	G	A	C	A	G	C	T	C	T	A	G
136	4448	0	0	2	1	T	T	A	A	G	G	G	G	A	A	A	A	G	G	T	T	T	T	A	A
137	4476	0	0	2	1	C	T	A	A	C	G	G	G	A	G	A	A	A	G	C	T	T	T	A	A
138	4482	0	0	2	1	C	T	A	G	G	G	C	G	A	G	A	A	G	G	C	T	T	T	A	A
139	4509	0	0	2	1	T	T	A	G	G	G	G	G	A	G	A	A	G	G	C	T	C	T	A	A
140	4524	0	0	2	1	C	T	A	A	C	G	G	G	A	G	A	A	A	G	C	T	C	T	A	G
141	4604	0	0	1	1	T	T	A	G	G	G	C	G	A	A	A	A	G	G	T	T	T	T	A	A
142	4614	0	0	2	1	C	C	G	G	C	G	G	G	G	G	0	0	A	G	C	C	C	T	A	A
143	4615	0	0	2	1	C	T	A	A	C	G	G	G	A	G	A	A	A	G	C	T	C	T	A	G
144	4625	0	0	2	2	C	T	A	G	G	G	G	G	A	G	A	A	G	G	C	T	C	C	A	A
145	4626	0	0	1	2	T	T	G	G	G	G	C	C	G	G	C	C	G	G	T	T	T	T	A	A
146	4636	0	0	2	1	T	T	A	A	G	G	G	G	0	0	A	A	G	G	T	T	C	C	A	A
147	4652	0	0	1	1	T	T	A	G	G	G	C	G	0	0	0	0	G	G	T	T	C	T	A	A
148	4660	0	0	2	1	T	T	0	0	G	G	C	G	A	A	0	0	G	G	T	T	T	T	A	A
149	4662	0	0	1	1	T	T	G	G	C	G	C	G	G	G	A	A	A	G	C	T	T	T	A	G
150	4668	0	0	1	1	T	T	A	A	G	G	G	G	0	0	A	C	G	G	T	T	C	T	A	A
151	4700	0	0	1	1	C	T	A	G	C	G	C	G	A	G	0	0	A	G	C	C	C	C	A	A
152	4707	0	0	2	1	C	T	A	G	C	G	C	G	A	G	A	C	A	G	C	T	C	T	A	A
153	4718	0	0	2	1	C	C	A	A	G	G	G	G	0	0	A	A	A	G	C	C	T	T	A	G
154	4735	0	0	2	1	C	T	A	A	0	0	0	0	0	0	A	A	G	G	C	T	C	T	A	G
155	4753	0	0	1	1	T	T	A	G	0	0	0	0	0	0	0	0	0	0	0	0	0	0	0	0
156	4780	0	0	1	1	T	T	A	G	G	G	C	G	A	A	A	A	G	G	T	T	C	C	A	A
157	4834	0	0	2	1	T	T	G	G	0	0	0	0	0	0	0	0	0	0	0	0	0	0	0	0
158	4837	0	0	1	1	C	T	A	G	G	G	G	G	G	G	A	A	A	G	C	C	C	C	A	G
159	4885	0	0	2	1	C	T	A	A	0	0	C	G	A	G	A	C	G	G	C	T	T	T	A	A
160	4922	0	0	2	1	C	T	A	G	G	G	C	G	G	G	A	C	G	G	C	T	0	0	A	A
161	4924	0	0	2	1	C	T	A	G	G	G	C	G	A	G	A	A	G	G	C	T	C	T	A	A
162	4959	0	0	2	1	C	T	0	0	C	G	0	0	0	0	0	0	0	0	0	0	0	0	0	0
163	4966	0	0	2	1	T	T	A	A	C	G	G	G	A	G	A	C	G	G	T	T	T	T	A	A
164	4967	0	0	2	1	C	T	0	0	0	0	0	0	0	0	0	0	0	0	0	0	0	0	0	0
165	5013	0	0	2	2	C	T	0	0	C	G	G	G	A	G	A	A	A	G	C	T	C	T	A	G
166	5048	0	0	2	1	C	T	0	0	G	G	C	G	A	G	A	A	A	G	C	C	C	T	A	G
167	5083	0	0	1	1	T	T	0	0	C	C	C	G	0	0	A	C	G	G	T	T	C	T	A	A
168	5125	0	0	2	1	C	T	G	G	G	G	G	G	A	G	A	A	A	G	C	T	C	T	A	G
169	5126	0	0	1	2	C	T	G	G	0	0	C	G	A	G	A	C	G	G	T	T	C	T	A	A
170	5136	0	0	1	1	C	T	A	G	G	G	G	G	A	G	A	C	G	G	C	T	T	T	A	A
171	5146	0	0	1	1	T	T	A	A	C	G	G	G	A	G	A	C	G	G	T	T	C	T	A	A
172	5154	0	0	1	1	C	C	G	G	G	G	G	G	G	G	A	A	A	G	C	C	C	C	A	A
173	5159	0	0	2	1	C	T	G	G	C	G	C	G	A	G	A	A	G	G	C	T	C	T	A	A
174	5178	0	0	2	1	T	T	A	G	G	G	G	G	A	A	A	A	G	G	T	T	T	T	A	A
175	5267	0	0	1	1	T	T	A	A	G	G	G	G	A	A	A	A	G	G	T	T	C	T	A	A
176	5268	0	0	1	1	T	T	0	0	G	G	C	G	A	G	0	0	G	G	C	T	C	C	A	A
177	5273	0	0	2	1	C	C	A	G	C	G	G	G	G	G	A	A	A	G	C	C	T	T	A	A
178	5284	0	0	1	1	C	T	G	G	C	C	G	G	G	G	A	A	G	G	C	C	C	T	A	A
179	5296	0	0	2	2	T	T	A	G	G	G	C	G	A	A	A	A	G	G	T	T	T	T	A	A
180	5329	0	0	1	1	C	T	A	G	G	G	G	G	A	G	A	A	G	G	C	C	T	T	A	A
181	5363	0	0	2	1	T	T	0	0	G	G	0	0	0	0	0	0	0	0	0	0	0	0	0	0
182	5411	0	0	1	1	T	T	A	G	G	G	C	G	A	G	0	0	G	G	T	T	T	T	A	A
183	5420	0	0	1	1	C	T	A	G	G	G	G	G	0	0	0	0	A	G	C	C	C	C	A	G
184	5468	0	0	2	1	C	C	A	G	G	G	C	G	G	G	0	0	A	A	C	C	T	T	A	G
185	5493	0	0	1	1	T	T	0	0	0	0	G	G	A	G	0	0	G	G	T	T	T	T	A	A
186	5508	0	0	2	1	T	T	A	G	G	G	C	G	0	0	0	0	G	G	T	T	C	T	A	A
187	5558	0	0	2	1	T	T	G	G	C	G	G	G	G	G	A	A	A	G	C	C	C	C	A	A
188	5635	0	0	2	1	T	T	A	A	C	G	G	G	A	G	0	0	G	G	T	T	C	T	A	A
189	5640	0	0	2	1	T	T	A	A	G	G	G	G	A	G	A	A	A	G	C	T	C	C	A	A
190	5660	0	0	2	2	T	T	A	A	G	G	G	G	A	G	A	C	G	G	T	T	T	T	A	A
191	5740	0	0	1	1	C	T	A	A	G	G	G	G	A	G	A	C	G	G	T	T	T	T	A	A
192	5751	0	0	2	1	T	T	A	G	G	G	G	G	A	G	A	A	A	G	C	C	0	0	A	A
193	5809	0	0	2	1	T	T	0	0	G	G	0	0	0	0	0	0	0	0	0	0	0	0	0	0
194	5811	0	0	2	1	0	0	A	G	C	G	G	G	A	G	A	A	G	G	C	T	C	C	A	A
195	5837	0	0	2	1	T	T	A	G	G	G	C	G	A	G	A	A	G	G	T	T	C	C	A	A
196	5839	0	0	2	1	T	T	0	0	0	0	G	G	A	G	A	A	0	0	C	T	T	T	A	A
197	5843	0	0	1	1	C	T	A	G	G	G	C	G	A	A	A	A	G	G	T	T	T	T	A	A
198	5852	0	0	1	2	C	C	G	G	G	G	G	G	G	G	A	A	A	G	C	C	T	T	A	A
199	5940	0	0	2	1	0	0	G	G	G	G	C	C	A	G	A	C	G	G	T	T	T	T	A	A
200	5944	0	0	2	1	0	0	G	G	G	G	G	G	G	G	A	A	G	G	C	C	C	C	A	A
201	5949	0	0	2	1	T	T	A	G	C	G	C	G	G	G	A	C	A	G	C	T	T	T	A	G
202	5952	0	0	2	1	0	0	A	G	G	G	C	G	A	G	A	A	G	G	0	0	T	T	A	A
203	5975	0	0	1	1	T	T	0	0	G	G	G	G	0	0	A	C	0	0	0	0	T	T	A	G
204	6019	0	0	2	1	T	T	0	0	0	0	0	0	0	0	0	0	A	G	C	T	0	0	0	0
205	6058	0	0	2	1	0	0	A	G	G	G	C	G	A	A	A	A	G	G	T	T	C	T	A	A
206	6073	0	0	1	1	T	T	A	A	C	G	G	G	A	G	A	C	G	G	T	T	T	T	A	A
207	6078	0	0	2	1	T	T	A	A	G	G	G	G	A	G	0	0	A	G	C	T	T	T	A	G
208	6084	0	0	1	1	T	T	A	G	G	G	G	G	A	G	A	A	G	G	T	T	0	0	A	A
