# Supplementary material for: Aquaporin locus (12q13.12) might contribute to susceptibility of temporomandibular joint disorder associated with periodontitis
Source: PLoS One. 2020 Mar 4;15(3):e0229245. doi: 10.1371/journal.pone.0229245 (PMC7055872; doi:10.1371/journal.pone.0229245)
Supplement: S5 Table — (XLSX) [file pone.0229245.s005.xlsx]

## Sheet: Arthritis and TMD
FID	Order Participated	Father	Mother	gender	Phenotype	rs10875989		rs1996315		rs2878771		rs296763		rs461872		rs3759129		rs3741559		rs467323		rs17159702		rs3736309
1	25	0	0	2	1	C	T	A	G	C	G	C	G	A	G	A	C	A	G	C	T	C	T	A	A
2	83	0	0	2	1	C	T	A	G	G	G	C	G	G	G	A	C	G	G	C	T	C	T	A	A
3	113	0	0	2	1	0	0	A	G	G	G	C	G	A	G	A	C	G	G	T	T	T	T	A	A
4	145	0	0	1	1	T	T	A	G	C	G	G	G	A	A	A	A	G	G	T	T	C	T	A	A
5	152	0	0	2	1	T	T	A	G	G	G	C	G	A	A	A	A	G	G	T	T	C	T	A	A
6	166	0	0	2	1	0	0	A	G	G	G	C	G	A	A	A	A	G	G	T	T	C	T	A	A
7	182	0	0	2	1	C	T	A	G	G	G	C	G	A	G	A	A	A	G	C	T	T	T	A	A
8	185	0	0	2	1	0	0	G	G	G	G	C	G	A	G	A	A	G	G	C	C	T	T	A	A
9	186	0	0	2	1	0	0	A	G	0	0	0	0	0	0	0	0	0	0	0	0	0	0	A	A
10	189	0	0	2	1	T	T	A	G	0	0	0	0	0	0	0	0	G	G	T	T	C	T	A	A
11	193	0	0	2	1	T	T	A	G	G	G	C	G	A	A	0	0	0	0	0	0	0	0	A	A
12	195	0	0	2	1	T	T	G	G	G	G	C	G	A	G	A	A	G	G	C	C	C	T	A	A
13	202	0	0	2	1	C	C	A	G	G	G	C	G	G	G	A	A	A	G	C	C	C	T	A	A
14	211	0	0	2	1	C	T	G	G	C	G	C	G	A	G	A	C	A	G	C	T	T	T	A	A
15	247	0	0	2	1	C	T	A	A	G	G	G	G	G	G	A	C	G	G	C	T	T	T	A	A
16	251	0	0	1	1	C	T	A	A	G	G	G	G	A	G	A	A	G	G	C	T	C	C	A	A
17	259	0	0	2	1	C	T	G	G	G	G	C	G	A	G	A	A	G	G	C	T	C	C	A	A
18	265	0	0	2	1	0	0	G	G	C	G	G	G	0	0	A	A	A	G	C	T	0	0	0	0
19	266	0	0	2	1	C	T	G	G	C	G	0	0	G	G	A	C	G	G	0	0	T	T	A	A
20	276	0	0	1	1	C	T	A	A	C	G	G	G	A	G	A	A	0	0	C	T	T	T	A	A
21	280	0	0	2	1	T	T	G	G	G	G	G	G	A	G	A	A	G	G	C	T	T	T	A	A
22	285	0	0	1	1	T	T	G	G	G	G	G	G	G	G	A	A	G	G	C	C	C	C	A	A
23	292	0	0	1	1	T	T	A	A	G	G	G	G	A	A	A	A	G	G	T	T	C	C	A	A
24	337	0	0	1	1	T	T	0	0	G	G	0	0	A	G	A	C	G	G	T	T	T	T	A	A
25	341	0	0	2	1	T	T	A	A	G	G	G	G	A	A	A	A	G	G	T	T	T	T	A	A
26	354	0	0	2	1	C	T	A	G	G	G	0	0	G	G	0	0	G	G	C	T	C	T	A	A
27	363	0	0	2	1	T	T	A	G	G	G	G	G	A	A	A	A	G	G	T	T	T	T	A	A
28	368	0	0	2	1	0	0	A	G	C	G	C	G	A	G	A	A	A	G	C	T	C	T	A	A
29	372	0	0	2	1	0	0	A	G	C	G	C	G	A	G	A	A	A	G	C	T	C	T	A	A
30	376	0	0	2	1	C	C	G	G	G	G	G	G	G	G	A	A	G	G	C	C	C	T	A	A
31	379	0	0	1	1	T	T	A	A	C	G	G	G	G	G	0	0	A	G	C	C	C	T	A	G
32	381	0	0	2	1	T	T	A	G	G	G	C	G	A	A	A	C	G	G	T	T	T	T	A	A
33	388	0	0	2	1	C	T	A	G	G	G	G	G	A	G	A	A	G	G	C	T	T	T	A	A
34	400	0	0	1	1	C	T	A	A	G	G	G	G	A	G	A	A	G	G	C	T	0	0	A	A
35	448	0	0	2	2	0	0	A	G	G	G	C	G	A	A	A	A	G	G	T	T	T	T	A	A
36	456	0	0	2	1	C	T	A	G	0	0	0	0	0	0	A	A	0	0	0	0	C	C	A	A
37	531	0	0	2	1	C	T	A	G	C	G	G	G	G	G	0	0	A	G	C	T	T	T	A	G
38	542	0	0	1	1	C	T	A	A	C	G	G	G	A	G	A	C	A	G	C	T	T	T	A	G
39	543	0	0	2	1	T	T	G	G	G	G	C	C	A	G	A	A	G	G	T	T	T	T	A	A
40	555	0	0	2	1	T	T	A	G	G	G	G	G	A	G	0	0	G	G	T	T	C	C	A	A
41	562	0	0	2	1	C	T	G	G	G	G	G	G	G	G	A	C	0	0	C	C	C	T	A	A
42	583	0	0	1	1	T	T	A	G	G	G	C	G	A	A	A	A	G	G	T	T	T	T	A	A
43	596	0	0	1	1	0	0	A	G	C	G	C	G	A	G	A	A	A	G	C	T	C	T	A	A
44	601	0	0	2	1	C	T	A	G	C	G	G	G	A	G	0	0	G	G	C	T	T	T	A	A
45	609	0	0	1	1	C	C	A	G	C	C	C	G	G	G	0	0	A	G	C	C	C	T	A	A
46	628	0	0	2	1	C	T	G	G	C	G	G	G	G	G	A	C	G	G	C	C	C	C	A	A
47	646	0	0	2	1	C	T	A	G	C	G	G	G	A	G	A	A	A	G	C	T	C	T	A	A
48	668	0	0	1	1	0	0	A	G	C	G	G	G	0	0	A	A	A	G	C	T	C	T	A	A
49	681	0	0	2	1	T	T	G	G	G	G	C	G	G	G	0	0	G	G	C	C	C	T	A	A
50	703	0	0	2	1	T	T	G	G	G	G	0	0	A	G	A	A	G	G	T	T	C	T	A	A
51	720	0	0	2	1	C	T	G	G	C	G	0	0	A	G	A	C	0	0	0	0	C	T	A	A
52	745	0	0	1	1	T	T	A	G	G	G	C	G	A	A	0	0	G	G	T	T	T	T	A	A
53	753	0	0	2	2	C	T	A	A	C	G	G	G	A	G	A	A	A	G	C	T	T	T	A	G
54	757	0	0	2	1	C	T	A	G	C	G	0	0	G	G	A	A	A	A	C	C	T	T	A	G
55	762	0	0	1	1	C	T	A	G	C	G	C	C	A	G	A	A	A	G	C	T	T	T	A	A
56	768	0	0	1	2	C	T	A	G	G	G	C	G	A	G	A	A	G	G	C	T	C	T	A	A
57	781	0	0	2	2	C	T	A	G	C	G	G	G	A	G	A	A	A	G	C	T	C	T	A	A
58	806	0	0	2	1	T	T	A	G	G	G	C	G	A	A	A	A	G	G	T	T	T	T	A	A
59	807	0	0	2	1	C	C	A	G	0	0	G	G	G	G	A	A	0	0	C	C	C	C	A	A
60	817	0	0	2	1	C	T	A	A	G	G	G	G	A	A	A	A	G	G	T	T	C	T	A	A
61	823	0	0	2	1	C	T	A	A	C	G	G	G	A	G	A	A	A	G	C	T	C	T	A	G
62	827	0	0	2	1	T	T	A	A	G	G	G	G	A	G	A	A	G	G	T	T	C	T	A	A
63	832	0	0	1	1	T	T	A	G	C	G	0	0	0	0	0	0	0	0	0	0	T	T	A	A
64	834	0	0	2	1	C	T	G	G	G	G	G	G	A	G	0	0	G	G	C	C	T	T	A	A
65	843	0	0	1	1	C	T	G	G	G	G	G	G	G	G	A	A	G	G	C	C	C	C	A	G
66	883	0	0	2	1	C	T	A	G	G	G	C	G	G	G	A	C	G	G	C	C	C	C	A	A
67	889	0	0	2	1	T	T	A	G	G	G	G	G	A	G	A	C	G	G	T	T	C	T	A	A
68	893	0	0	1	1	T	T	G	G	G	G	C	G	A	A	A	C	G	G	T	T	C	T	A	A
69	901	0	0	1	1	0	0	A	G	G	G	G	G	0	0	A	A	A	G	C	T	C	T	A	G
70	913	0	0	1	1	C	T	A	A	G	G	G	G	G	G	A	A	G	G	C	T	C	T	A	A
71	931	0	0	1	1	0	0	G	G	0	0	0	0	0	0	A	A	0	0	T	T	T	T	A	G
72	938	0	0	2	1	C	T	A	G	C	G	0	0	0	0	A	C	0	0	C	T	T	T	A	A
73	970	0	0	1	1	T	T	G	G	G	G	C	G	A	A	C	C	0	0	T	T	T	T	A	A
74	971	0	0	2	1	0	0	G	G	G	G	C	G	G	G	A	A	G	G	0	0	C	C	A	A
75	989	0	0	2	1	C	T	G	G	C	G	C	G	0	0	0	0	A	G	C	C	T	T	A	A
76	1090	0	0	2	1	C	T	G	G	C	G	C	G	A	G	A	A	A	G	C	T	T	T	A	A
77	1097	0	0	2	1	0	0	A	A	G	G	G	G	0	0	A	A	0	0	T	T	T	T	A	G
78	1137	0	0	2	1	T	T	G	G	G	G	C	G	G	G	0	0	0	0	C	T	C	T	A	A
79	1143	0	0	1	1	C	C	A	G	C	G	G	G	G	G	0	0	A	G	C	C	C	C	A	A
80	1166	0	0	2	2	C	C	A	A	C	C	G	G	G	G	A	C	A	A	C	C	C	C	A	G
81	1170	0	0	1	1	C	T	A	G	C	G	G	G	A	G	A	A	A	G	C	T	C	T	A	A
82	1195	0	0	2	1	C	T	A	G	C	G	C	G	A	G	A	A	G	G	C	T	C	C	A	A
83	1208	0	0	2	1	C	T	A	G	G	G	G	G	A	G	A	C	G	G	C	T	C	T	A	A
84	1225	0	0	1	1	T	T	G	G	G	G	C	G	A	G	A	C	G	G	T	T	T	T	A	A
85	1237	0	0	2	1	C	T	A	G	C	G	G	G	A	G	A	A	A	G	C	T	C	T	A	A
86	1256	0	0	2	1	T	T	A	A	G	G	G	G	A	G	A	A	0	0	0	0	T	T	A	A
87	1277	0	0	2	1	C	T	A	G	G	G	C	G	A	A	C	C	G	G	T	T	T	T	A	A
88	1285	0	0	1	1	C	T	G	G	G	G	C	G	A	G	A	A	G	G	C	T	T	T	A	A
89	1322	0	0	2	1	T	T	G	G	G	G	C	G	A	A	A	A	G	G	T	T	C	T	A	A
90	1340	0	0	2	1	C	T	A	A	G	G	G	G	A	G	A	A	G	G	C	T	T	T	A	A
91	1366	0	0	2	2	C	T	G	G	G	G	G	G	A	G	A	A	G	G	C	T	T	T	A	A
92	1378	0	0	2	1	T	T	A	G	G	G	C	G	A	G	A	A	G	G	T	T	C	T	A	A
93	1419	0	0	1	1	T	T	A	G	G	G	C	G	A	G	0	0	G	G	T	T	C	T	A	A
94	1440	0	0	1	1	T	T	A	G	G	G	C	G	A	A	A	C	G	G	T	T	T	T	A	A
95	1445	0	0	2	2	T	T	A	A	G	G	G	G	A	A	A	A	G	G	T	T	C	T	A	A
96	1468	0	0	1	1	T	T	A	G	G	G	G	G	A	G	A	A	G	G	C	T	C	C	A	A
97	1478	0	0	2	1	T	T	G	G	G	G	C	G	A	G	A	A	G	G	T	T	C	C	A	A
98	1482	0	0	1	1	T	T	A	G	G	G	G	G	A	A	A	C	G	G	T	T	C	T	A	A
99	1521	0	0	2	2	T	T	G	G	G	G	C	C	A	G	0	0	G	G	T	T	C	T	A	A
100	1527	0	0	2	1	0	0	A	G	0	0	0	0	0	0	A	C	0	0	0	0	C	T	A	A
101	1543	0	0	2	1	T	T	A	A	G	G	G	G	A	A	0	0	G	G	T	T	C	T	A	A
102	1557	0	0	1	1	T	T	A	G	G	G	G	G	A	G	A	A	G	G	T	T	C	T	A	A
103	1590	0	0	1	1	T	T	A	A	G	G	G	G	A	G	A	A	G	G	T	T	C	T	A	A
104	1603	0	0	1	1	T	T	G	G	G	G	C	C	A	A	A	A	G	G	T	T	T	T	A	A
105	1614	0	0	1	1	0	0	A	G	C	G	G	G	0	0	A	A	A	G	C	T	C	T	A	A
106	1626	0	0	1	2	0	0	A	G	G	G	G	G	0	0	A	A	G	G	T	T	C	T	A	A
107	1661	0	0	2	1	T	T	A	G	0	0	G	G	A	G	0	0	0	0	T	T	C	T	A	G
108	1666	0	0	2	1	C	T	A	A	G	G	G	G	A	G	A	A	0	0	C	T	C	T	A	A
109	1670	0	0	2	1	C	T	0	0	C	G	G	G	A	G	A	A	0	0	C	T	T	T	A	A
110	1673	0	0	1	1	T	T	A	G	G	G	C	G	G	G	A	C	0	0	C	T	T	T	A	A
111	1716	0	0	2	1	0	0	A	G	G	G	C	G	A	G	0	0	0	0	T	T	C	T	A	A
112	1719	0	0	2	1	C	T	A	G	G	G	G	G	G	G	A	C	0	0	0	0	T	T	A	A
113	1722	0	0	2	1	C	T	G	G	C	G	C	C	G	G	A	C	0	0	C	T	C	C	A	A
114	1727	0	0	1	1	C	T	A	G	C	G	G	G	0	0	A	A	0	0	C	T	T	T	A	G
115	1748	0	0	1	2	T	T	A	G	C	G	0	0	A	A	A	A	G	G	0	0	0	0	A	A
116	1754	0	0	1	1	T	T	A	A	G	G	G	G	A	A	A	A	G	G	T	T	T	T	A	A
117	1756	0	0	2	1	T	T	A	A	G	G	G	G	A	A	A	A	G	G	T	T	C	T	A	A
118	1785	0	0	2	1	C	T	A	G	G	G	G	G	A	G	A	A	G	G	C	T	C	T	A	A
119	1787	0	0	2	1	C	C	A	A	C	G	G	G	G	G	A	C	A	A	C	C	T	T	A	G
120	1802	0	0	2	1	T	T	A	G	G	G	G	G	A	A	A	A	0	0	0	0	T	T	A	A
121	1813	0	0	2	1	C	T	A	G	G	G	G	G	A	G	A	A	G	G	C	T	T	T	A	A
122	1833	0	0	2	1	0	0	A	G	G	G	G	G	A	A	0	0	G	G	T	T	T	T	A	A
123	1891	0	0	2	1	T	T	A	G	G	G	G	G	A	A	A	A	G	G	T	T	T	T	A	A
124	1894	0	0	2	1	C	T	A	G	C	G	C	G	A	G	0	0	G	G	0	0	C	T	A	A
125	1900	0	0	2	2	C	T	A	A	G	G	G	G	A	G	A	A	G	G	C	T	T	T	A	A
126	1904	0	0	2	1	C	C	A	G	C	C	0	0	0	0	A	A	0	0	C	C	T	T	A	G
127	1906	0	0	2	1	C	T	A	G	C	G	G	G	0	0	0	0	0	0	0	0	T	T	A	G
128	1913	0	0	2	1	T	T	A	G	C	G	G	G	A	G	A	A	A	G	C	T	C	T	A	G
129	1929	0	0	2	1	C	T	A	G	C	G	C	G	A	G	0	0	A	G	C	T	T	T	A	G
130	1940	0	0	1	1	C	T	A	G	C	G	G	G	A	G	A	A	A	G	C	T	T	T	A	G
131	1944	0	0	1	1	C	T	A	G	C	G	G	G	A	G	A	A	A	G	0	0	C	T	A	A
132	1946	0	0	2	1	0	0	G	G	G	G	C	C	A	G	A	A	G	G	C	T	C	C	A	A
133	1971	0	0	1	1	C	T	G	G	G	G	C	G	G	G	A	C	G	G	C	C	C	C	A	A
134	1974	0	0	2	1	C	T	A	G	C	G	G	G	A	G	0	0	A	G	C	T	0	0	A	G
135	1977	0	0	2	1	0	0	A	G	G	G	G	G	G	G	A	A	G	G	C	C	C	T	A	A
136	1979	0	0	1	1	C	T	A	A	G	G	G	G	A	G	A	A	G	G	C	T	C	C	A	G
137	1985	0	0	2	1	C	T	A	G	C	G	C	G	A	G	A	A	A	G	C	T	T	T	A	A
138	1989	0	0	2	2	0	0	A	G	C	G	G	G	G	G	A	A	A	G	C	C	T	T	A	A
139	2002	0	0	1	1	C	T	A	A	G	G	G	G	G	G	A	C	G	G	C	T	T	T	A	A
140	2004	0	0	1	1	T	T	A	A	G	G	G	G	A	A	A	A	G	G	T	T	C	T	A	A
141	2010	0	0	2	1	T	T	G	G	G	G	C	G	G	G	A	C	G	G	C	C	C	C	A	A
142	2031	0	0	2	1	T	T	A	G	0	0	C	G	G	G	0	0	G	G	T	T	T	T	A	G
143	2041	0	0	2	1	0	0	A	G	G	G	G	G	A	A	A	C	G	G	0	0	T	T	A	G
144	2044	0	0	2	2	0	0	A	G	G	G	C	G	A	A	A	A	G	G	T	T	T	T	A	A
145	2070	0	0	2	2	0	0	A	G	0	0	G	G	A	G	A	A	G	G	C	T	C	T	A	A
146	2095	0	0	1	1	T	T	A	G	0	0	C	G	A	A	A	A	G	G	T	T	C	T	A	A
147	2109	0	0	1	1	T	T	G	G	C	G	0	0	A	G	A	A	G	G	C	T	C	T	A	A
148	2117	0	0	2	1	T	T	G	G	G	G	C	G	A	A	A	A	G	G	T	T	C	T	A	A
149	2143	0	0	1	1	0	0	A	G	C	G	C	G	A	A	A	A	G	G	T	T	T	T	A	A
150	2182	0	0	2	1	C	T	A	A	G	G	G	G	A	G	A	A	A	G	C	T	T	T	A	G
151	2188	0	0	2	1	T	T	A	G	G	G	C	G	A	G	A	C	G	G	T	T	C	T	A	A
152	2192	0	0	1	2	C	T	A	A	0	0	0	0	A	G	A	A	A	G	C	T	T	T	A	G
153	2197	0	0	1	1	C	T	A	G	0	0	G	G	G	G	A	A	A	G	C	C	C	T	A	G
154	2198	0	0	1	1	C	T	A	G	C	G	0	0	G	G	A	C	G	G	C	T	C	T	A	A
155	2209	0	0	2	1	0	0	A	G	C	G	0	0	G	G	0	0	G	G	0	0	T	T	A	A
156	2229	0	0	2	2	T	T	0	0	C	G	G	G	A	A	A	A	G	G	0	0	C	C	A	A
157	2251	0	0	2	1	C	T	A	G	C	G	0	0	A	G	A	A	A	G	0	0	T	T	A	A
158	2253	0	0	1	1	C	C	A	A	C	G	G	G	G	G	A	A	A	G	0	0	C	T	A	G
159	2258	0	0	1	1	0	0	G	G	0	0	C	G	A	G	0	0	A	G	0	0	T	T	A	G
160	2280	0	0	1	1	0	0	A	G	C	G	G	G	0	0	A	A	G	G	0	0	C	T	A	A
161	2293	0	0	2	1	C	T	G	G	C	G	C	G	A	G	A	A	A	G	0	0	C	T	A	G
162	2323	0	0	2	1	C	T	A	A	G	G	G	G	A	G	A	A	A	G	C	T	T	T	A	G
163	2335	0	0	1	1	C	T	A	A	G	G	G	G	G	G	A	A	G	G	C	C	C	T	A	A
164	2357	0	0	1	1	T	T	A	G	C	G	G	G	0	0	C	C	G	G	T	T	T	T	A	A
165	2359	0	0	2	1	0	0	A	G	C	G	0	0	0	0	0	0	0	0	0	0	C	T	A	A
166	2361	0	0	2	1	0	0	0	0	G	G	G	G	G	G	A	A	A	G	C	C	T	T	A	A
167	2363	0	0	2	1	0	0	A	A	C	G	G	G	A	A	A	A	G	G	T	T	C	T	A	A
168	2401	0	0	2	1	0	0	0	0	G	G	0	0	A	A	0	0	0	0	0	0	C	T	A	A
169	2411	0	0	1	1	T	T	G	G	G	G	G	G	A	G	A	C	G	G	C	T	C	T	A	A
170	2413	0	0	1	1	C	T	A	A	G	G	G	G	A	G	A	A	G	G	C	T	C	T	A	A
171	2420	0	0	1	1	C	T	A	G	G	G	C	G	G	G	A	C	A	G	C	T	C	C	A	A
172	2422	0	0	2	1	0	0	A	G	G	G	C	G	A	G	0	0	G	G	C	T	T	T	A	A
173	2423	0	0	1	1	T	T	G	G	G	G	0	0	A	A	A	A	0	0	T	T	C	T	A	A
174	2427	0	0	2	1	T	T	A	G	C	G	C	G	A	G	A	C	G	G	T	T	C	C	A	A
175	2458	0	0	2	1	C	T	A	G	G	G	G	G	G	G	A	A	G	G	C	C	C	C	A	A
176	2465	0	0	2	1	T	T	A	G	C	G	C	G	A	A	0	0	G	G	T	T	T	T	A	A
177	2470	0	0	1	1	C	T	G	G	G	G	G	G	A	G	A	A	G	G	C	T	C	T	A	A
178	2477	0	0	1	1	0	0	A	G	C	G	G	G	A	G	0	0	G	G	C	C	C	T	A	A
179	2479	0	0	1	1	C	T	A	A	G	G	G	G	A	G	A	A	A	G	C	T	C	T	A	G
180	2484	0	0	1	1	C	T	G	G	G	G	C	G	G	G	A	A	G	G	C	C	T	T	A	A
181	2514	0	0	1	1	T	T	A	G	G	G	C	G	A	A	A	A	G	G	T	T	T	T	A	A
182	2518	0	0	2	1	C	T	A	G	0	0	G	G	A	G	A	A	G	G	C	T	C	T	A	A
183	2529	0	0	1	1	C	T	A	G	C	G	C	G	G	G	A	C	G	G	C	C	C	C	A	A
184	2530	0	0	2	1	C	T	A	G	C	G	C	G	A	G	0	0	A	G	C	T	C	T	A	A
185	2544	0	0	1	1	0	0	A	G	G	G	G	G	G	G	0	0	A	G	0	0	C	T	A	A
186	2557	0	0	2	1	0	0	A	G	C	G	C	G	A	A	0	0	G	G	T	T	C	C	A	A
187	2569	0	0	1	1	0	0	G	G	C	G	G	G	G	G	0	0	A	G	C	C	C	C	A	A
188	2586	0	0	2	1	0	0	A	G	G	G	0	0	0	0	0	0	0	0	0	0	C	T	A	A
189	2609	0	0	1	1	C	C	G	G	C	C	C	C	0	0	A	A	G	G	C	T	C	T	A	A
190	2631	0	0	1	1	0	0	A	G	G	G	C	G	G	G	A	A	A	A	C	C	C	T	A	G
191	2638	0	0	1	1	0	0	A	G	G	G	C	G	A	A	A	A	G	G	T	T	T	T	A	A
192	2641	0	0	2	1	C	T	0	0	G	G	G	G	G	G	0	0	G	G	C	C	C	C	A	A
193	2646	0	0	2	1	T	T	G	G	C	G	C	G	G	G	0	0	G	G	C	C	C	C	A	G
194	2667	0	0	2	1	0	0	A	G	G	G	G	G	A	G	0	0	G	G	C	T	C	C	A	A
195	2669	0	0	2	1	0	0	A	G	G	G	C	G	A	G	0	0	G	G	T	T	T	T	A	A
196	2684	0	0	1	1	C	C	A	G	C	G	G	G	A	G	A	A	A	G	C	T	T	T	A	G
197	2693	0	0	2	1	T	T	0	0	C	G	C	G	G	G	A	A	G	G	C	C	C	T	A	A
198	2697	0	0	2	1	0	0	G	G	G	G	G	G	A	G	A	A	A	G	C	T	C	T	A	A
199	2707	0	0	1	1	C	T	A	A	C	G	G	G	A	G	A	A	G	G	C	T	C	C	A	A
200	2716	0	0	2	1	0	0	0	0	C	G	G	G	A	G	A	A	A	G	C	T	C	T	A	A
201	2790	0	0	1	1	0	0	G	G	G	G	G	G	G	G	C	C	A	G	C	T	C	T	A	G
202	2793	0	0	1	1	0	0	0	0	G	G	C	G	0	0	A	A	G	G	T	T	T	T	A	A
203	2794	0	0	2	2	C	T	A	G	0	0	G	G	0	0	A	A	G	G	C	T	T	T	A	A
204	2804	0	0	2	2	C	T	A	G	C	G	G	G	G	G	A	A	G	G	C	C	C	C	A	A
205	2823	0	0	2	1	T	T	A	A	C	G	G	G	A	G	0	0	G	G	0	0	C	T	A	A
206	2828	0	0	2	1	0	0	A	A	G	G	0	0	G	G	0	0	A	G	C	C	T	T	0	0
207	2851	0	0	2	1	0	0	A	G	G	G	C	G	0	0	A	A	G	G	C	C	C	C	0	0
208	2855	0	0	1	1	0	0	A	G	C	G	C	G	0	0	A	C	A	G	C	T	T	T	0	0
209	2874	0	0	2	1	T	T	A	G	0	0	0	0	A	G	A	A	G	G	C	T	C	C	0	0
210	2893	0	0	2	1	T	T	A	G	G	G	0	0	A	A	0	0	G	G	0	0	C	T	0	0
211	2895	0	0	2	1	T	T	0	0	0	0	0	0	0	0	C	C	G	G	T	T	C	T	A	A
212	2903	0	0	2	1	T	T	0	0	C	G	C	G	G	G	A	A	G	G	C	C	T	T	A	A
213	2922	0	0	2	1	C	T	A	G	G	G	G	G	G	G	A	A	A	G	0	0	C	T	A	G
214	2933	0	0	2	1	T	T	A	G	C	G	G	G	0	0	A	C	G	G	T	T	T	T	A	A
215	2966	0	0	2	1	T	T	A	G	0	0	0	0	0	0	A	A	A	G	C	T	C	C	0	0
216	3005	0	0	2	2	0	0	0	0	G	G	C	G	A	A	0	0	G	G	T	T	C	T	0	0
217	3022	0	0	2	1	0	0	A	G	C	G	C	C	A	A	A	A	G	G	T	T	T	T	0	0
218	3025	0	0	2	1	0	0	0	0	G	G	G	G	A	G	A	A	A	G	C	T	C	T	0	0
219	3031	0	0	2	1	0	0	G	G	C	G	C	C	G	G	0	0	G	G	C	T	C	C	A	A
220	3083	0	0	2	1	C	T	A	G	C	G	C	G	A	G	A	C	A	G	C	T	C	T	0	0
221	3089	0	0	2	1	C	T	A	G	C	G	G	G	A	G	A	A	G	G	C	T	C	T	A	A
222	3099	0	0	1	1	C	T	A	G	C	G	0	0	0	0	A	A	A	G	T	T	C	T	A	A
223	3109	0	0	2	1	T	T	A	G	C	G	C	G	0	0	A	A	G	G	T	T	T	T	0	0
224	3154	0	0	2	1	0	0	A	G	G	G	C	C	A	A	0	0	0	0	C	T	C	C	0	0
225	3159	0	0	2	1	C	T	A	G	G	G	G	G	0	0	A	A	G	G	C	T	C	C	A	A
226	3182	0	0	2	1	T	T	A	G	C	G	C	G	A	G	A	C	G	G	T	T	T	T	0	0
227	3192	0	0	2	1	0	0	G	G	0	0	0	0	0	0	0	0	0	0	0	0	C	T	0	0
228	3193	0	0	1	1	0	0	A	G	C	G	C	G	A	A	A	A	G	G	T	T	C	T	A	A
229	3196	0	0	1	1	C	C	A	G	C	G	G	G	G	G	A	A	A	G	C	C	T	T	0	0
230	3197	0	0	2	1	0	0	A	G	C	G	C	G	G	G	A	C	A	G	C	T	T	T	0	0
231	3200	0	0	1	1	0	0	A	G	C	G	G	G	0	0	A	A	G	G	T	T	T	T	0	0
232	3215	0	0	2	1	T	T	A	G	0	0	G	G	0	0	A	A	G	G	C	C	C	C	A	A
233	3225	0	0	1	1	T	T	A	A	0	0	G	G	A	A	A	A	G	G	T	T	T	T	0	0
234	3227	0	0	2	1	C	C	A	G	0	0	G	G	G	G	0	0	A	A	C	C	C	T	0	0
235	3236	0	0	2	1	T	T	A	G	0	0	C	G	A	G	C	C	G	G	T	T	C	T	0	0
236	3255	0	0	1	1	T	T	A	G	G	G	G	G	A	G	A	C	G	G	T	T	T	T	G	G
237	3268	0	0	1	1	C	T	A	G	G	G	G	G	A	G	A	A	G	G	C	T	C	T	G	G
238	3280	0	0	2	1	C	T	A	G	G	G	G	G	0	0	0	0	0	0	0	0	C	T	0	0
239	3285	0	0	2	2	0	0	A	G	C	G	C	G	A	A	A	A	G	G	T	T	C	T	0	0
240	3287	0	0	2	1	C	C	G	G	C	G	G	G	G	G	A	A	A	G	C	C	C	T	0	0
241	3301	0	0	2	1	C	T	A	G	0	0	G	G	G	G	A	A	A	G	C	T	C	T	0	0
242	3314	0	0	1	1	C	T	A	G	0	0	C	G	A	G	C	C	A	G	C	T	C	T	0	0
243	3316	0	0	1	1	C	T	A	G	0	0	0	0	A	G	0	0	G	G	C	T	T	T	0	0
244	3341	0	0	1	1	T	T	A	A	G	G	G	G	A	G	A	A	G	G	C	T	0	0	0	0
245	3343	0	0	2	1	T	T	A	G	G	G	G	G	A	A	0	0	G	G	T	T	C	T	0	0
246	3368	0	0	1	1	C	C	A	A	0	0	G	G	A	G	A	A	0	0	C	T	0	0	A	G
247	3459	0	0	1	1	C	T	0	0	0	0	0	0	0	0	0	0	0	0	0	0	0	0	0	0
248	3461	0	0	2	1	C	T	0	0	0	0	0	0	0	0	0	0	0	0	0	0	0	0	0	0
249	3465	0	0	1	1	C	T	A	A	C	G	G	G	G	G	C	C	A	G	C	T	C	T	A	G
250	3473	0	0	2	1	C	T	A	G	G	G	C	G	A	G	A	A	A	G	C	T	C	T	A	A
251	3475	0	0	2	2	C	T	A	G	G	G	C	G	G	G	C	C	G	G	T	T	C	T	A	A
252	3479	0	0	2	1	C	T	A	A	C	G	G	G	A	G	A	A	A	G	C	T	C	T	A	G
253	3483	0	0	2	1	C	T	A	G	G	G	C	G	0	0	A	C	G	G	0	0	C	T	A	A
254	3486	0	0	2	1	C	T	0	0	G	G	0	0	0	0	0	0	0	0	0	0	0	0	0	0
255	3492	0	0	1	2	C	C	A	A	G	G	G	G	A	G	0	0	G	G	C	T	T	T	A	G
256	3493	0	0	1	1	T	T	A	A	0	0	G	G	A	A	0	0	G	G	0	0	T	T	A	A
257	3563	0	0	2	1	C	T	G	G	G	G	C	G	A	A	A	A	G	G	T	T	T	T	A	A
258	3565	0	0	2	1	C	T	G	G	G	G	C	G	G	G	A	A	A	G	C	C	C	T	A	A
259	3572	0	0	2	1	C	C	A	G	C	C	C	G	G	G	A	A	A	A	C	C	C	T	G	G
260	3588	0	0	2	1	T	T	A	A	G	G	G	G	A	G	A	C	G	G	T	T	T	T	A	A
261	3617	0	0	2	1	C	T	0	0	C	G	G	G	A	G	A	A	A	G	C	T	T	T	A	A
262	3628	0	0	1	1	C	T	0	0	C	G	G	G	A	G	A	A	A	G	C	T	T	T	A	G
263	3631	0	0	1	2	C	T	G	G	G	G	C	G	A	G	A	A	G	G	C	T	C	T	A	A
264	3639	0	0	2	1	C	T	A	G	G	G	C	G	0	0	A	A	G	G	C	T	T	T	A	A
265	3643	0	0	2	1	C	C	G	G	G	G	G	G	G	G	A	A	G	G	C	C	C	T	A	A
266	3654	0	0	2	1	C	T	A	G	G	G	C	G	A	G	A	A	G	G	C	T	0	0	A	A
267	3656	0	0	2	1	C	T	A	G	C	G	G	G	G	G	A	C	A	G	C	T	C	C	A	G
268	3681	0	0	2	1	T	T	G	G	G	G	C	G	G	G	A	A	G	G	C	C	T	T	A	A
269	3699	0	0	2	1	C	T	A	G	C	G	C	G	A	G	A	A	A	G	C	T	T	T	A	G
270	3700	0	0	2	1	C	T	G	G	C	G	C	C	G	G	A	C	A	G	C	T	T	T	A	G
271	3728	0	0	2	1	T	T	A	A	G	G	G	G	A	A	A	A	G	G	T	T	C	T	A	A
272	3759	0	0	2	1	T	T	A	G	G	G	C	G	A	G	A	C	G	G	C	T	C	T	A	A
273	3771	0	0	2	2	T	T	A	G	G	G	C	G	A	A	A	A	G	G	T	T	C	C	A	A
274	3820	0	0	2	1	T	T	A	A	G	G	G	G	A	A	A	A	G	G	T	T	C	T	A	A
275	3843	0	0	2	1	C	T	G	G	G	G	C	G	G	G	A	A	A	G	C	C	C	T	A	A
276	3849	0	0	2	1	T	T	A	G	G	G	C	G	A	G	A	C	G	G	T	T	T	T	A	A
277	3887	0	0	1	1	T	T	A	A	G	G	G	G	A	A	A	A	G	G	T	T	T	T	A	A
278	3898	0	0	2	1	T	T	G	G	G	G	G	G	G	G	A	A	G	G	C	C	C	C	A	A
279	3913	0	0	2	1	C	T	A	A	C	G	G	G	A	G	A	A	A	G	C	T	T	T	A	G
280	3917	0	0	1	1	C	C	A	G	C	G	G	G	G	G	A	A	A	G	C	C	C	T	A	G
281	3923	0	0	2	1	C	T	0	0	C	G	0	0	A	A	0	0	G	G	C	T	0	0	0	0
282	3931	0	0	2	1	C	T	G	G	0	0	0	0	0	0	0	0	G	G	0	0	0	0	0	0
283	3932	0	0	1	1	C	T	G	G	C	G	C	C	A	G	A	A	A	G	C	T	T	T	A	G
284	3969	0	0	1	1	C	T	0	0	0	0	0	0	A	G	0	0	0	0	T	T	0	0	A	A
285	4000	0	0	2	2	C	T	A	G	C	G	C	G	A	G	A	A	G	G	C	C	C	T	A	A
286	4012	0	0	1	1	T	T	A	A	G	G	C	G	A	A	A	A	G	G	0	0	C	T	A	A
287	4016	0	0	1	1	C	T	G	G	C	G	C	G	A	G	A	A	G	G	C	T	T	T	A	G
288	4041	0	0	2	1	T	T	G	G	G	G	C	C	A	A	A	A	G	G	T	T	C	C	A	A
289	4044	0	0	2	1	T	T	A	G	G	G	C	G	A	G	A	A	G	G	C	T	0	0	0	0
290	4056	0	0	1	2	T	T	G	G	G	G	C	G	A	G	A	C	G	G	T	T	C	T	A	A
291	4080	0	0	1	1	T	T	A	G	G	G	C	G	A	A	A	A	G	G	T	T	T	T	A	A
292	4081	0	0	2	1	C	C	A	A	C	G	G	G	G	G	A	A	A	G	C	C	T	T	A	G
293	4084	0	0	1	1	T	T	A	G	G	G	C	G	A	A	A	A	G	G	T	T	T	T	A	A
294	4101	0	0	1	2	T	T	A	A	G	G	G	G	A	A	A	A	G	G	T	T	T	T	A	G
295	4128	0	0	2	1	C	T	A	G	G	G	C	G	G	G	A	A	G	G	C	C	C	T	A	A
296	4153	0	0	2	1	C	T	A	A	0	0	G	G	A	G	A	A	A	G	0	0	T	T	G	G
297	4201	0	0	2	1	C	T	A	A	C	G	G	G	A	G	A	A	A	G	C	T	C	T	A	A
298	4202	0	0	1	1	T	T	A	G	G	G	C	G	0	0	0	0	G	G	T	T	C	T	A	A
299	4208	0	0	2	1	T	T	A	A	0	0	G	G	0	0	0	0	0	0	0	0	0	0	0	0
300	4224	0	0	2	1	C	T	A	A	G	G	G	G	A	G	A	C	G	G	T	T	C	T	A	A
301	4229	0	0	2	1	T	T	A	G	G	G	C	G	A	A	0	0	G	G	T	T	0	0	0	0
302	4257	0	0	1	1	T	T	G	G	G	G	C	G	A	G	A	C	G	G	T	T	T	T	A	G
303	4271	0	0	1	1	C	T	A	A	C	G	G	G	A	G	A	A	A	G	C	T	0	0	A	G
304	4311	0	0	2	1	C	C	A	A	C	C	G	G	G	G	A	A	A	A	C	C	T	T	A	A
305	4338	0	0	2	1	C	C	A	A	C	G	G	G	G	G	A	A	A	G	C	C	T	T	A	G
306	4349	0	0	2	1	C	T	G	G	C	G	C	G	A	G	0	0	0	0	C	T	0	0	A	G
307	4351	0	0	2	1	C	T	G	G	G	G	0	0	0	0	0	0	G	G	0	0	0	0	0	0
308	4354	0	0	1	1	C	T	A	A	G	G	G	G	A	G	A	A	A	G	C	T	T	T	A	G
309	4877	0	0	2	2	C	T	A	A	C	G	G	G	A	G	A	A	G	G	C	T	0	0	0	0
310	4903	0	0	2	2	C	T	G	G	G	G	G	G	A	G	A	A	A	G	C	T	T	T	A	G
311	5013	0	0	2	2	C	T	0	0	C	G	G	G	A	G	A	A	A	G	C	T	C	T	A	G
312	5218	0	0	2	2	C	T	A	A	0	0	G	G	0	0	0	0	0	0	0	0	0	0	0	0
313	5732	0	0	2	2	T	T	G	G	C	G	C	G	G	G	A	C	G	G	C	T	C	T	A	A
