# Supplementary material for: Aquaporin locus (12q13.12) might contribute to susceptibility of temporomandibular joint disorder associated with periodontitis
Source: PLoS One. 2020 Mar 4;15(3):e0229245. doi: 10.1371/journal.pone.0229245 (PMC7055872; doi:10.1371/journal.pone.0229245)
Supplement: S6 Table — (XLSX) [file pone.0229245.s006.xlsx]

## Sheet: Perio and TMD
FID	Number	Father	Mother	Gender	Phenotype	rs10875989		rs1996315		rs2878771		rs296763		rs461872		rs3759129		rs3741559		rs467323		rs17159702		rs3736309
1	233	0	0	2	2	T	T	A	G	G	G	C	G	A	A	A	A	G	G	C	T	C	T	A	A
2	193	0	0	2	1	T	T	A	G	G	G	C	G	A	A	0	0	0	0	0	0	0	0	A	A
3	259	0	0	2	1	C	T	G	G	G	G	C	G	A	G	A	A	G	G	C	T	C	C	A	A
4	292	0	0	1	1	T	T	A	A	G	G	G	G	A	A	A	A	G	G	T	T	C	C	A	A
5	296	0	0	1	1	0	0	A	G	G	G	0	0	0	0	A	A	A	G	C	T	T	T	A	A
6	297	0	0	2	2	0	0	A	G	0	0	C	G	A	G	0	0	G	G	0	0	C	T	A	A
7	400	0	0	1	1	C	T	A	A	G	G	G	G	A	G	A	A	G	G	C	T	0	0	A	A
8	448	0	0	2	2	0	0	A	G	G	G	C	G	A	A	A	A	G	G	T	T	T	T	A	A
9	456	0	0	2	1	C	T	A	G	0	0	0	0	0	0	A	A	0	0	0	0	C	C	A	A
10	531	0	0	2	1	C	T	A	G	C	G	G	G	G	G	0	0	A	G	C	T	T	T	A	G
11	556	0	0	2	2	C	C	G	G	G	G	G	G	G	G	A	A	G	G	C	C	C	C	A	A
12	627	0	0	2	2	0	0	G	G	G	G	C	C	A	G	A	A	G	G	T	T	C	T	A	A
13	637	0	0	2	2	0	0	A	G	G	G	G	G	A	A	A	A	G	G	T	T	C	T	A	A
14	646	0	0	2	1	C	T	A	G	C	G	G	G	A	G	A	A	A	G	C	T	C	T	A	A
15	753	0	0	2	2	C	T	A	A	C	G	G	G	A	G	A	A	A	G	C	T	T	T	A	G
16	768	0	0	1	2	C	T	A	G	G	G	C	G	A	G	A	A	G	G	C	T	C	T	A	A
17	876	0	0	1	2	T	T	A	G	G	G	C	G	A	G	A	A	G	G	T	T	T	T	A	A
18	889	0	0	2	1	T	T	A	G	G	G	G	G	A	G	A	C	G	G	T	T	C	T	A	A
19	903	0	0	1	2	T	T	A	G	G	G	C	G	A	A	0	0	G	G	T	T	C	T	A	A
20	915	0	0	2	2	0	0	A	G	C	G	C	G	A	G	A	C	A	G	C	T	C	C	A	A
21	943	0	0	1	1	0	0	G	G	C	G	G	G	G	G	0	0	A	G	C	T	T	T	A	A
22	997	0	0	1	2	C	T	G	G	G	G	C	G	G	G	A	A	G	G	C	C	C	C	A	A
23	1094	0	0	2	2	T	T	A	G	G	G	C	G	A	A	A	A	G	G	C	T	C	T	A	A
24	1097	0	0	2	1	0	0	A	A	G	G	G	G	0	0	A	A	0	0	T	T	T	T	A	G
25	1166	0	0	2	2	C	C	A	A	C	C	G	G	G	G	A	C	A	A	C	C	C	C	A	G
26	1183	0	0	2	1	C	C	A	A	C	C	G	G	G	G	A	C	G	G	C	C	T	T	A	A
27	1208	0	0	2	1	C	T	A	G	G	G	G	G	A	G	A	C	G	G	C	T	C	T	A	A
28	1218	0	0	2	2	C	T	A	G	G	G	C	G	G	G	A	A	G	G	C	T	T	T	A	A
29	1225	0	0	1	1	T	T	G	G	G	G	C	G	A	G	A	C	G	G	T	T	T	T	A	A
30	1289	0	0	2	2	T	T	A	A	G	G	G	G	A	G	A	A	G	G	T	T	C	T	A	A
31	1366	0	0	2	2	C	T	G	G	G	G	G	G	A	G	A	A	G	G	C	T	T	T	A	A
32	1445	0	0	2	2	T	T	A	A	G	G	G	G	A	A	A	A	G	G	T	T	C	T	A	A
33	1482	0	0	1	1	T	T	A	G	G	G	G	G	A	A	A	C	G	G	T	T	C	T	A	A
34	1485	0	0	2	2	T	T	G	G	G	G	G	G	A	A	A	A	G	G	C	T	C	T	A	A
35	1495	0	0	1	2	T	T	0	0	0	0	0	0	0	0	A	C	G	G	T	T	C	T	A	A
36	1626	0	0	1	2	0	0	A	G	G	G	G	G	0	0	A	A	G	G	T	T	C	T	A	A
37	1666	0	0	2	1	C	T	A	A	G	G	G	G	A	G	A	A	0	0	C	T	C	T	A	A
38	1720	0	0	2	2	C	C	G	G	C	C	G	G	G	G	A	A	0	0	C	C	0	0	A	A
39	1734	0	0	1	2	C	C	A	G	C	G	0	0	0	0	0	0	G	G	0	0	T	T	A	A
40	1748	0	0	2	2	T	T	A	G	C	G	0	0	A	A	A	A	G	G	0	0	0	0	A	A
41	1800	0	0	1	2	T	T	A	G	G	G	C	G	A	A	A	A	G	G	T	T	C	C	A	A
42	1839	0	0	2	2	0	0	A	G	C	G	0	0	0	0	A	A	0	0	0	0	C	T	A	A
43	1865	0	0	1	2	0	0	A	G	C	G	G	G	A	G	A	A	G	G	C	T	T	T	A	A
44	1894	0	0	2	1	C	T	A	G	C	G	C	G	A	G	0	0	G	G	C	T	C	T	A	A
45	1895	0	0	2	2	C	T	G	G	G	G	C	G	G	G	A	C	G	G	C	T	C	T	A	A
46	1900	0	0	2	2	C	T	A	A	G	G	G	G	A	G	A	A	G	G	C	T	T	T	A	A
47	1904	0	0	2	1	C	C	A	G	C	C	0	0	0	0	A	A	0	0	0	0	0	0	0	0
48	1944	0	0	1	1	C	T	A	G	C	G	G	G	A	G	A	A	A	G	0	0	C	T	A	A
49	1989	0	0	2	2	0	0	A	G	C	G	G	G	G	G	A	A	A	G	C	C	T	T	A	A
50	2013	0	0	2	2	T	T	A	A	G	G	G	G	A	G	A	A	G	G	C	T	T	T	A	A
51	2016	0	0	2	2	0	0	A	G	C	G	0	0	0	0	0	0	0	0	0	0	0	0	A	A
52	2041	0	0	2	1	0	0	A	G	G	G	G	G	A	A	A	C	G	G	0	0	T	T	A	G
53	2044	0	0	2	2	0	0	A	G	G	G	C	G	A	A	A	A	G	G	T	T	T	T	A	A
54	2070	0	0	2	2	0	0	A	G	0	0	G	G	A	G	A	A	G	G	C	T	C	T	A	A
55	2090	0	0	2	2	C	T	G	G	0	0	C	G	A	G	A	A	G	G	C	T	T	T	A	A
56	2095	0	0	1	1	T	T	A	G	0	0	C	G	A	A	A	A	G	G	T	T	C	T	A	A
57	2136	0	0	1	1	C	T	A	A	G	G	G	G	A	G	0	0	A	G	C	T	T	T	A	G
58	2173	0	0	2	2	C	T	A	G	0	0	C	G	A	G	A	A	A	G	C	T	C	T	A	A
59	2182	0	0	2	1	C	T	A	A	G	G	G	G	A	G	A	A	A	G	C	T	T	T	A	G
60	2188	0	0	2	1	T	T	A	G	G	G	C	G	A	G	A	C	G	G	T	T	C	T	A	A
61	2192	0	0	1	2	C	T	A	A	0	0	0	0	A	G	A	A	A	G	C	T	T	T	A	G
62	2280	0	0	1	1	0	0	A	G	C	G	G	G	0	0	A	A	G	G	0	0	C	T	A	A
63	2320	0	0	2	2	0	0	A	G	C	G	C	G	A	G	A	A	A	G	C	T	C	T	A	G
64	2360	0	0	2	2	0	0	A	G	C	G	C	G	A	G	A	A	A	G	C	T	C	T	A	G
65	2391	0	0	2	2	C	T	A	G	G	G	C	G	G	G	A	C	A	G	C	T	C	T	A	A
66	2447	0	0	2	2	C	T	A	A	G	G	G	G	A	G	A	A	G	G	C	T	T	T	A	G
67	2465	0	0	2	1	T	T	A	G	C	G	C	G	A	A	0	0	G	G	T	T	T	T	A	A
68	2485	0	0	1	2	0	0	A	G	G	G	G	G	G	G	A	A	G	G	C	C	C	C	A	A
69	2514	0	0	1	1	T	T	A	G	G	G	C	G	A	A	A	A	G	G	T	T	T	T	A	A
70	2569	0	0	1	1	0	0	G	G	C	G	G	G	G	G	0	0	A	G	C	C	C	C	A	A
71	2596	0	0	2	2	C	T	A	A	G	G	G	G	A	G	0	0	G	G	C	T	C	T	A	A
72	2634	0	0	2	2	T	T	0	0	G	G	G	G	A	A	A	A	G	G	T	T	C	T	A	A
73	2646	0	0	2	1	T	T	G	G	C	G	C	G	G	G	0	0	G	G	C	C	C	C	A	G
74	2650	0	0	2	2	C	T	G	G	G	G	G	G	A	G	0	0	G	G	C	T	T	T	A	A
75	2675	0	0	2	2	T	T	A	G	G	G	0	0	A	G	0	0	G	G	T	T	T	T	A	A
76	2696	0	0	1	2	0	0	0	0	0	0	0	0	0	0	0	0	0	0	0	0	0	0	0	0
77	2794	0	0	2	2	C	T	A	G	0	0	G	G	0	0	A	A	G	G	C	T	T	T	A	A
78	2824	0	0	2	2	C	T	A	G	C	G	C	G	A	G	A	A	A	G	C	T	T	T	A	A
79	2922	0	0	2	1	C	T	A	G	G	G	G	G	G	G	A	A	A	G	0	0	C	T	A	G
80	2966	0	0	2	1	T	T	A	G	0	0	0	0	0	0	A	A	A	G	C	T	C	C	0	0
81	2978	0	0	1	2	C	C	A	G	C	G	G	G	0	0	A	A	G	G	C	C	C	C	0	0
82	3005	0	0	2	2	0	0	0	0	G	G	C	G	A	A	0	0	G	G	T	T	C	T	0	0
83	3081	0	0	2	2	0	0	G	G	C	G	C	C	G	G	A	C	G	G	C	T	C	C	A	A
84	3179	0	0	2	2	C	T	A	G	G	G	G	G	G	G	A	C	G	G	C	T	C	T	A	A
85	3227	0	0	2	1	C	C	A	G	0	0	G	G	G	G	0	0	A	A	C	C	C	T	0	0
86	3285	0	0	2	2	0	0	A	G	C	G	C	G	A	A	A	A	G	G	T	T	C	T	0	0
87	3288	0	0	2	2	0	0	A	G	C	G	C	G	A	G	A	A	G	G	C	T	C	T	0	0
88	3319	0	0	2	2	0	0	A	G	0	0	C	G	0	0	C	C	0	0	0	0	0	0	G	G
89	3336	0	0	2	2	C	T	A	G	G	G	G	G	G	G	0	0	G	G	C	C	0	0	0	0
90	3349	0	0	2	2	C	T	G	G	G	G	0	0	A	G	A	A	0	0	0	0	0	0	0	0
91	3368	0	0	1	1	C	C	A	A	0	0	G	G	A	G	A	A	0	0	C	T	0	0	A	G
92	3373	0	0	2	2	C	T	A	G	G	G	G	G	G	G	A	A	G	G	C	C	C	C	A	A
93	3423	0	0	1	1	0	T	G	G	G	G	C	C	A	G	A	C	G	G	T	T	C	T	A	A
94	3428	0	0	2	1	C	T	0	0	0	0	0	0	0	0	0	0	0	0	0	0	0	0	0	0
95	3433	0	0	2	2	C	T	A	A	G	G	G	G	A	G	A	A	G	G	C	T	T	T	A	A
96	3434	0	0	2	2	C	T	0	0	0	0	0	0	0	0	0	0	0	0	0	0	0	0	0	0
97	3435	0	0	1	2	C	T	0	0	0	0	0	0	0	0	0	0	0	0	0	0	0	0	0	0
98	3439	0	0	2	2	T	T	A	A	G	G	G	G	A	A	A	A	G	G	T	T	C	T	A	A
99	3473	0	0	2	1	C	T	A	G	G	G	C	G	A	G	A	A	A	G	C	T	C	T	A	A
100	3475	0	0	2	2	C	T	A	G	G	G	C	G	G	G	C	C	G	G	T	T	C	T	A	A
101	3483	0	0	2	1	C	T	A	G	G	G	C	G	0	0	A	C	G	G	0	0	C	T	A	A
102	3492	0	0	1	2	C	C	A	A	G	G	G	G	A	G	0	0	G	G	C	T	T	T	A	G
103	3517	0	0	1	2	C	T	G	G	0	0	C	G	A	G	C	C	0	0	0	0	0	0	0	0
104	3523	0	0	2	2	C	T	A	A	G	G	C	G	A	A	A	A	G	G	T	T	C	T	A	A
105	3565	0	0	2	1	C	T	G	G	G	G	C	G	G	G	A	A	A	G	C	C	C	T	A	A
106	3588	0	0	2	1	T	T	A	A	G	G	G	G	A	G	A	C	G	G	T	T	T	T	A	A
107	3611	0	0	2	2	C	T	A	G	G	G	G	G	G	G	A	A	G	G	C	C	C	T	A	A
108	3631	0	0	1	2	C	T	G	G	G	G	C	G	A	G	A	A	G	G	C	T	C	T	A	A
109	3632	0	0	2	2	C	T	A	G	C	G	C	G	0	0	0	0	A	G	C	T	T	T	A	G
110	3643	0	0	2	1	C	C	G	G	G	G	G	G	G	G	A	A	G	G	C	C	C	T	A	A
111	3734	0	0	1	2	C	T	A	A	G	G	G	G	A	G	A	A	G	G	C	T	0	0	A	A
112	3739	0	0	1	2	C	C	A	A	C	G	G	G	A	G	A	A	A	G	C	T	C	C	A	G
113	3742	0	0	2	2	C	T	A	A	C	G	G	G	A	G	A	A	A	G	C	T	C	T	A	G
114	3743	0	0	1	2	T	T	A	G	G	G	C	G	A	A	A	A	G	G	T	T	T	T	A	A
115	3771	0	0	2	2	T	T	A	G	G	G	C	G	A	A	A	A	G	G	T	T	C	C	A	A
116	3795	0	0	2	2	T	T	A	A	0	0	G	G	A	G	A	C	G	G	T	T	C	T	A	A
117	3797	0	0	1	2	T	T	A	G	0	0	G	G	0	0	0	0	0	0	0	0	0	0	0	0
118	3835	0	0	2	1	C	T	A	G	G	G	C	G	A	G	A	A	G	G	C	T	T	T	A	A
119	3843	0	0	2	1	C	T	G	G	G	G	C	G	G	G	A	A	A	G	C	C	C	T	A	A
120	3849	0	0	2	1	T	T	A	G	G	G	C	G	A	G	A	C	G	G	T	T	T	T	A	A
121	3898	0	0	2	2	T	T	G	G	G	G	G	G	G	G	A	A	G	G	C	C	C	C	A	A
122	3898	0	0	2	1	T	T	G	G	G	G	G	G	G	G	A	A	G	G	C	C	C	C	A	A
123	3918	0	0	1	1	T	T	A	G	C	G	G	G	A	G	A	A	A	G	C	T	T	T	A	G
124	3949	0	0	1	2	T	T	A	G	G	G	C	G	A	A	A	A	G	G	T	T	0	0	0	0
125	3970	0	0	2	2	C	T	0	0	G	G	0	0	0	0	0	0	0	0	0	0	0	0	0	0
126	3981	0	0	2	2	T	T	A	G	G	G	C	G	A	G	A	C	G	G	T	T	T	T	A	A
127	3991	0	0	1	2	C	T	A	A	C	G	G	G	A	G	A	A	A	G	C	T	C	C	A	G
128	4000	0	0	2	2	C	T	A	G	C	G	C	G	A	G	A	A	G	G	C	C	C	T	A	A
129	4012	0	0	1	1	T	T	A	A	G	G	C	G	A	A	A	A	G	G	0	0	C	T	A	A
130	4023	0	0	2	2	T	T	A	G	G	G	C	G	A	G	A	C	G	G	T	T	0	0	A	A
131	4041	0	0	2	1	T	T	G	G	G	G	C	C	A	A	A	A	G	G	T	T	C	C	A	A
132	4056	0	0	1	2	T	T	G	G	G	G	C	G	A	G	A	C	G	G	T	T	C	T	A	A
133	4088	0	0	2	2	C	T	A	G	G	G	C	G	A	G	A	A	G	G	C	T	C	T	A	A
134	4089	0	0	1	2	C	T	G	G	0	0	C	C	0	0	0	0	A	A	0	0	0	0	0	0
135	4101	0	0	1	2	T	T	A	A	G	G	G	G	A	A	A	A	G	G	T	T	T	T	A	G
136	4153	0	0	2	1	C	T	A	A	0	0	G	G	A	G	A	A	A	G	0	0	T	T	G	G
137	4164	0	0	2	2	C	T	A	A	C	G	G	G	A	G	A	A	A	G	C	T	T	T	A	A
138	4179	0	0	2	2	T	T	G	G	G	G	C	C	A	G	A	A	G	G	C	T	C	C	A	G
139	4187	0	0	1	2	T	T	A	G	G	G	G	G	G	G	C	C	G	G	T	T	T	T	A	A
140	4188	0	0	2	2	C	T	G	G	G	G	C	C	A	G	A	A	A	G	C	T	C	T	A	A
141	4257	0	0	1	1	T	T	G	G	G	G	C	G	A	G	A	C	G	G	T	T	T	T	A	G
142	4271	0	0	1	1	C	T	A	A	C	G	G	G	A	G	A	A	A	G	C	T	0	0	A	G
143	4340	0	0	2	2	T	T	G	G	G	G	C	G	0	0	A	C	G	G	C	T	C	T	A	A
144	4346	0	0	1	2	T	T	A	G	G	G	C	G	A	A	A	A	G	G	T	T	C	T	A	A
145	4351	0	0	2	1	C	T	G	G	G	G	0	0	0	0	0	0	G	G	0	0	0	0	0	0
146	4355	0	0	2	1	C	T	A	G	C	G	C	G	A	G	A	A	A	G	C	T	C	T	A	A
147	4385	0	0	1	1	C	C	A	A	C	G	G	G	G	G	A	A	A	G	C	C	C	T	A	G
148	4413	0	0	1	2	T	T	A	A	G	G	G	G	A	A	A	A	G	G	T	T	C	T	A	A
149	4428	0	0	2	2	C	T	A	A	0	0	G	G	A	G	0	0	G	G	C	T	0	0	A	A
150	4448	0	0	2	1	T	T	A	A	G	G	G	G	A	A	0	0	G	G	T	T	T	T	A	A
151	4476	0	0	2	1	C	T	A	A	C	G	G	G	A	G	A	A	A	G	C	T	T	T	A	A
152	4482	0	0	2	1	C	T	A	G	G	G	C	G	A	G	A	A	G	G	C	T	T	T	A	A
153	4524	0	0	2	1	C	T	A	A	C	G	G	G	A	G	A	A	A	G	C	T	C	T	A	G
154	4525	0	0	1	2	C	T	A	A	G	G	G	G	G	G	A	A	A	G	C	T	T	T	A	A
155	4531	0	0	1	1	T	T	A	G	G	G	0	0	0	0	A	C	G	G	T	T	C	T	A	A
156	4542	0	0	1	1	C	T	A	G	G	G	C	G	G	G	A	C	G	G	C	T	T	T	A	A
157	4548	0	0	1	1	T	T	A	A	G	G	C	G	G	G	C	C	G	G	T	T	C	T	A	A
158	4565	0	0	2	1	T	T	A	A	C	G	G	G	G	G	A	C	A	G	C	T	C	T	A	G
159	4587	0	0	2	1	C	T	0	0	0	0	0	0	0	0	0	0	0	0	0	0	0	0	0	0
160	4604	0	0	1	1	T	T	A	G	G	G	C	G	A	A	A	A	G	G	T	T	T	T	A	A
161	4608	0	0	2	2	C	T	0	0	C	G	G	G	0	0	A	A	A	G	C	T	T	T	A	A
162	4614	0	0	2	1	C	C	G	G	C	G	G	G	G	G	0	0	A	G	C	C	C	T	A	A
163	4615	0	0	2	1	C	T	A	A	C	G	G	G	A	G	A	A	A	G	C	T	C	T	A	G
164	4636	0	0	2	1	T	T	A	A	G	G	G	G	0	0	A	A	G	G	T	T	C	C	A	A
165	4652	0	0	1	1	T	T	A	G	G	G	C	G	0	0	0	0	G	G	T	T	C	T	A	A
166	4660	0	0	2	1	T	T	0	0	G	G	C	G	A	A	0	0	G	G	T	T	T	T	A	A
167	4662	0	0	1	1	T	T	G	G	C	G	C	G	G	G	A	A	A	G	C	T	T	T	A	G
168	4668	0	0	1	1	T	T	A	A	G	G	G	G	0	0	A	C	G	G	T	T	C	T	A	A
169	4697	0	0	1	2	T	T	A	G	G	G	C	G	A	G	A	C	G	G	T	T	T	T	A	A
170	4706	0	0	2	2	C	T	G	G	C	G	C	G	G	G	A	C	A	G	C	C	C	T	A	A
171	4718	0	0	2	1	C	C	A	A	G	G	G	G	0	0	A	A	A	G	C	C	T	T	A	G
172	4721	0	0	1	2	T	T	G	G	G	G	C	C	A	G	0	0	G	G	T	T	C	C	A	A
173	4735	0	0	2	1	C	T	A	A	0	0	0	0	0	0	A	A	G	G	C	T	C	T	A	G
174	4753	0	0	1	1	T	T	A	G	0	0	0	0	0	0	0	0	0	0	0	0	0	0	0	0
175	4758	0	0	2	1	T	T	G	G	C	G	G	G	A	G	A	A	G	G	T	T	T	T	A	G
176	4775	0	0	1	1	C	T	0	0	C	G	G	G	A	G	A	C	A	G	C	T	T	T	A	G
177	4780	0	0	1	1	T	T	A	G	G	G	C	G	A	A	A	A	G	G	T	T	C	C	A	A
178	4793	0	0	2	2	C	T	A	G	G	G	0	0	A	G	A	C	G	G	C	T	T	T	A	A
179	4837	0	0	1	1	C	T	A	G	G	G	G	G	G	G	A	A	A	G	C	C	C	C	A	G
180	4863	0	0	2	1	T	T	A	A	G	G	G	G	0	0	0	0	0	0	C	T	T	T	A	A
181	4884	0	0	1	1	T	T	A	G	G	G	C	G	A	G	A	C	G	G	T	T	T	T	A	A
182	4897	0	0	1	1	C	T	A	A	G	G	G	G	A	G	A	A	A	G	C	T	C	C	A	A
183	4903	0	0	2	2	C	T	G	G	G	G	G	G	A	G	A	A	A	G	C	T	T	T	A	G
184	4922	0	0	2	1	C	T	A	G	G	G	C	G	G	G	A	C	G	G	C	T	0	0	A	A
185	4938	0	0	2	1	C	T	A	G	G	G	G	G	G	G	A	C	A	G	C	T	C	T	A	A
186	4948	0	0	2	1	0	T	G	G	G	G	C	G	G	G	A	C	A	G	C	C	C	C	A	A
187	4959	0	0	2	1	C	T	0	0	C	G	0	0	0	0	0	0	0	0	0	0	0	0	0	0
188	4967	0	0	2	1	C	T	0	0	0	0	0	0	0	0	0	0	0	0	0	0	0	0	0	0
189	4975	0	0	2	1	T	T	A	G	C	G	G	G	A	G	A	A	G	G	C	T	C	T	A	A
190	5001	0	0	2	2	T	T	0	0	C	G	0	0	0	0	0	0	0	0	0	0	0	0	A	A
191	5008	0	0	2	2	T	T	0	0	C	G	C	G	A	A	0	0	G	G	T	T	C	C	A	A
192	5009	0	0	2	2	T	T	A	G	G	G	C	G	0	0	A	A	G	G	T	T	T	T	A	A
193	5013	0	0	2	2	C	T	0	0	C	G	G	G	A	G	A	A	A	G	C	T	C	T	A	G
194	5048	0	0	2	1	C	T	0	0	G	G	C	G	A	G	A	A	A	G	C	C	C	T	A	G
195	5083	0	0	1	1	T	T	0	0	C	C	C	G	0	0	A	C	G	G	T	T	C	T	A	A
196	5091	0	0	2	2	C	T	A	A	G	G	0	0	0	0	0	0	0	0	0	0	0	0	0	0
197	5125	0	0	2	1	C	T	G	G	G	G	G	G	A	G	A	A	A	G	C	T	C	T	A	G
198	5133	0	0	1	1	0	0	A	G	G	G	C	G	G	G	A	A	A	A	T	T	C	T	0	0
199	5136	0	0	1	1	C	T	A	G	G	G	G	G	A	G	A	C	G	G	C	T	T	T	A	A
200	5146	0	0	1	1	T	T	A	A	C	G	G	G	A	G	A	C	G	G	T	T	C	T	A	A
201	5154	0	0	1	1	C	C	G	G	G	G	G	G	G	G	A	A	A	G	C	C	C	C	A	A
202	5159	0	0	2	1	C	T	G	G	C	G	C	G	A	G	A	A	G	G	C	T	C	T	A	A
203	5178	0	0	2	1	T	T	A	G	G	G	G	G	A	A	A	A	G	G	T	T	T	T	A	A
204	5218	0	0	2	2	C	T	A	A	0	0	G	G	0	0	0	0	0	0	0	0	0	0	0	0
205	5249	0	0	2	2	C	T	A	G	G	G	0	0	A	G	A	A	A	G	C	T	T	T	A	G
206	5267	0	0	1	1	T	T	A	A	G	G	G	G	A	A	A	A	G	G	T	T	C	T	A	A
207	5268	0	0	1	1	T	T	0	0	G	G	C	G	A	G	0	0	G	G	C	T	C	C	A	A
208	5284	0	0	1	1	C	T	G	G	C	C	G	G	G	G	A	A	G	G	C	C	C	T	A	A
209	5329	0	0	1	1	C	T	A	G	G	G	G	G	A	G	A	A	G	G	C	C	T	T	A	A
210	5403	0	0	2	2	C	T	A	G	C	G	G	G	G	G	C	C	G	G	C	T	T	T	A	G
211	5411	0	0	1	1	T	T	A	G	G	G	C	G	A	G	0	0	G	G	T	T	T	T	A	A
212	5414	0	0	2	2	T	T	A	G	0	0	C	G	A	G	0	0	G	G	T	T	T	T	A	A
213	5420	0	0	1	1	C	T	A	G	G	G	G	G	0	0	0	0	A	G	C	C	C	C	A	G
214	5468	0	0	2	1	C	C	A	G	G	G	C	G	G	G	0	0	A	A	C	C	T	T	A	G
215	5493	0	0	1	1	T	T	0	0	0	0	G	G	A	G	0	0	G	G	T	T	T	T	A	A
216	5558	0	0	2	1	T	T	G	G	C	G	G	G	G	G	A	A	A	G	C	C	C	C	A	A
217	5603	0	0	2	1	T	T	G	G	G	G	C	G	G	G	C	C	G	G	C	T	C	T	0	0
218	5615	0	0	2	2	T	T	A	G	C	G	G	G	A	G	A	A	G	G	C	T	C	C	A	A
219	5635	0	0	2	1	T	T	A	A	C	G	G	G	A	G	0	0	G	G	T	T	C	T	A	A
220	5732	0	0	2	2	T	T	G	G	C	G	C	G	G	G	A	C	G	G	C	T	C	T	A	A
221	5751	0	0	2	1	T	T	A	G	G	G	G	G	A	G	A	A	A	G	C	C	0	0	A	A
222	5809	0	0	2	1	T	T	0	0	G	G	0	0	0	0	0	0	0	0	0	0	0	0	0	0
223	5811	0	0	2	1	0	0	A	G	C	G	G	G	A	G	A	A	G	G	C	T	C	C	A	A
224	5837	0	0	2	1	T	T	A	G	G	G	C	G	A	G	A	A	G	G	T	T	C	C	A	A
225	5839	0	0	2	1	T	T	0	0	0	0	G	G	A	G	A	A	0	0	C	T	T	T	A	A
226	5843	0	0	1	1	C	T	A	G	G	G	C	G	A	A	A	A	G	G	T	T	T	T	A	A
227	5871	0	0	2	2	C	T	A	A	0	0	G	G	A	G	A	A	G	G	C	T	C	C	0	0
228	5940	0	0	2	1	0	0	G	G	G	G	C	C	A	G	A	C	G	G	T	T	T	T	A	A
229	5944	0	0	2	1	0	0	G	G	G	G	G	G	G	G	A	A	G	G	C	C	C	C	A	A
230	5949	0	0	2	1	T	T	A	G	C	G	C	G	G	G	A	C	A	G	C	T	T	T	A	G
231	5952	0	0	2	1	0	0	A	G	G	G	C	G	A	G	A	A	G	G	0	0	T	T	A	A
232	5975	0	0	1	1	T	T	0	0	G	G	G	G	0	0	A	C	0	0	0	0	T	T	A	G
233	6019	0	0	2	1	T	T	0	0	0	0	0	0	0	0	0	0	A	G	C	T	0	0	0	0
234	6043	0	0	2	1	T	T	0	0	0	0	0	0	0	0	0	0	0	0	0	0	0	0	0	0
235	6047	0	0	1	1	T	T	A	A	G	G	G	G	0	0	A	A	G	G	C	C	T	T	0	0
236	6055	0	0	2	1	0	0	A	G	G	G	0	0	0	0	0	0	0	0	0	0	0	0	G	G
237	6058	0	0	2	1	0	0	A	G	G	G	C	G	A	A	A	A	G	G	T	T	C	T	A	A
238	6073	0	0	1	1	T	T	A	A	C	G	G	G	A	G	A	C	G	G	T	T	T	T	A	A
239	6078	0	0	2	1	T	T	A	A	G	G	G	G	A	G	0	0	A	G	C	T	T	T	A	G
240	6084	0	0	1	1	T	T	A	G	G	G	G	G	A	G	A	A	G	G	T	T	0	0	A	A
