# Supplementary material for: Aquaporin locus (12q13.12) might contribute to susceptibility of temporomandibular joint disorder associated with periodontitis
Source: PLoS One. 2020 Mar 4;15(3):e0229245. doi: 10.1371/journal.pone.0229245 (PMC7055872; doi:10.1371/journal.pone.0229245)
Supplement: S7 Table — (XLSX) [file pone.0229245.s007.xlsx]

## Sheet: Arthritis, Perio and TMD
FID	Order Participated	Father	Mother	gender	Phenotype	rs10875989		rs1996315		rs2878771		rs296763		rs461872		rs3759129		rs3741559		rs467323		rs17159702		rs3736309
1	152	0	0	2	1	T	T	A	G	G	G	C	G	A	A	A	A	G	G	T	T	C	T	A	A
2	193	0	0	2	1	T	T	A	G	G	G	C	G	A	A	0	0	0	0	0	0	0	0	A	A
3	195	0	0	2	1	T	T	G	G	G	G	C	G	A	G	A	A	G	G	C	C	C	T	A	A
4	251	0	0	1	1	C	T	A	A	G	G	G	G	A	G	A	A	G	G	C	T	C	C	A	A
5	259	0	0	2	1	C	T	G	G	G	G	C	G	A	G	A	A	G	G	C	T	C	C	A	A
6	292	0	0	1	1	T	T	A	A	G	G	G	G	A	A	A	A	G	G	T	T	C	C	A	A
7	368	0	0	2	1	0	0	A	G	C	G	C	G	A	G	A	A	A	G	C	T	C	T	A	A
8	372	0	0	2	1	0	0	A	G	C	G	C	G	A	G	A	A	A	G	C	T	C	T	A	A
9	376	0	0	2	1	C	C	G	G	G	G	G	G	G	G	A	A	G	G	C	C	C	T	A	A
10	388	0	0	2	1	C	T	A	G	G	G	G	G	A	G	A	A	G	G	C	T	T	T	A	A
11	400	0	0	1	1	C	T	A	A	G	G	G	G	A	G	A	A	G	G	C	T	0	0	A	A
12	456	0	0	2	1	C	T	A	G	0	0	0	0	0	0	A	A	0	0	0	0	C	C	A	A
13	531	0	0	2	1	C	T	A	G	C	G	G	G	G	G	0	0	A	G	C	T	T	T	A	G
14	543	0	0	2	1	T	T	G	G	G	G	C	C	A	G	A	A	G	G	T	T	T	T	A	A
15	628	0	0	2	1	C	T	G	G	C	G	G	G	G	G	A	C	G	G	C	C	C	C	A	A
16	646	0	0	2	1	C	T	A	G	C	G	G	G	A	G	A	A	A	G	C	T	C	T	A	A
17	668	0	0	1	1	0	0	A	G	C	G	G	G	0	0	A	A	A	G	C	T	C	T	A	A
18	720	0	0	2	1	C	T	G	G	C	G	0	0	A	G	A	C	0	0	0	0	C	T	A	A
19	817	0	0	2	1	C	T	A	A	G	G	G	G	A	A	A	A	G	G	T	T	C	T	A	A
20	889	0	0	2	1	T	T	A	G	G	G	G	G	A	G	A	C	G	G	T	T	C	T	A	A
21	893	0	0	1	1	T	T	G	G	G	G	C	G	A	A	A	C	G	G	T	T	C	T	A	A
22	1090	0	0	2	1	C	T	G	G	C	G	C	G	A	G	A	A	A	G	C	T	T	T	A	A
23	1097	0	0	2	1	0	0	A	A	G	G	G	G	0	0	A	A	0	0	T	T	T	T	A	G
24	1208	0	0	2	1	C	T	A	G	G	G	G	G	A	G	A	C	G	G	C	T	C	T	A	A
25	1225	0	0	1	1	T	T	G	G	G	G	C	G	A	G	A	C	G	G	T	T	T	T	A	A
26	1322	0	0	2	1	T	T	G	G	G	G	C	G	A	A	A	A	G	G	T	T	C	T	A	A
27	1378	0	0	2	1	T	T	A	G	G	G	C	G	A	G	A	A	G	G	T	T	C	T	A	A
28	1482	0	0	1	1	T	T	A	G	G	G	G	G	A	A	A	C	G	G	T	T	C	T	A	A
29	1666	0	0	2	1	C	T	A	A	G	G	G	G	A	G	A	A	0	0	C	T	C	T	A	A
30	1673	0	0	1	1	T	T	A	G	G	G	C	G	G	G	A	C	0	0	C	T	T	T	A	A
31	1748	0	0	1	2	T	T	A	G	C	G	0	0	A	A	A	A	G	G	0	0	0	0	A	A
32	1891	0	0	2	1	T	T	A	G	G	G	G	G	A	A	A	A	G	G	T	T	T	T	A	A
33	1894	0	0	2	1	C	T	A	G	C	G	C	G	A	G	0	0	G	G	0	0	C	T	A	A
34	1900	0	0	2	2	C	T	A	A	G	G	G	G	A	G	A	A	G	G	C	T	T	T	A	A
35	1904	0	0	2	1	C	C	A	G	C	C	0	0	0	0	A	A	0	0	C	C	T	T	A	G
36	1929	0	0	2	1	C	T	A	G	C	G	C	G	A	G	0	0	A	G	C	T	T	T	A	G
37	1944	0	0	1	1	C	T	A	G	C	G	G	G	A	G	A	A	A	G	0	0	C	T	A	A
38	1946	0	0	2	1	0	0	G	G	G	G	C	C	A	G	A	A	G	G	C	T	C	C	A	A
39	1989	0	0	2	2	0	0	A	G	C	G	G	G	G	G	A	A	A	G	C	C	T	T	A	A
40	2031	0	0	2	1	T	T	A	G	0	0	C	G	G	G	0	0	G	G	T	T	T	T	A	G
41	2041	0	0	2	1	0	0	A	G	G	G	G	G	A	A	A	C	G	G	0	0	T	T	A	G
42	2044	0	0	2	2	0	0	A	G	G	G	C	G	A	A	A	A	G	G	T	T	T	T	A	A
43	2095	0	0	1	1	T	T	A	G	0	0	C	G	A	A	A	A	G	G	T	T	C	T	A	A
44	2117	0	0	2	1	T	T	G	G	G	G	C	G	A	A	A	A	G	G	T	T	C	T	A	A
45	2182	0	0	2	1	C	T	A	A	G	G	G	G	A	G	A	A	A	G	C	T	T	T	A	G
46	2188	0	0	2	1	T	T	A	G	G	G	C	G	A	G	A	C	G	G	T	T	C	T	A	A
47	2258	0	0	1	1	0	0	G	G	0	0	C	G	A	G	0	0	A	G	0	0	T	T	A	G
48	2280	0	0	1	1	0	0	A	G	C	G	G	G	0	0	A	A	G	G	0	0	C	T	A	A
49	2359	0	0	2	1	0	0	A	G	C	G	0	0	0	0	0	0	0	0	0	0	C	T	A	A
50	2363	0	0	2	1	0	0	A	A	C	G	G	G	A	A	A	A	G	G	T	T	C	T	A	A
51	2423	0	0	1	1	T	T	G	G	G	G	0	0	A	A	A	A	0	0	T	T	C	T	A	A
52	2465	0	0	2	1	T	T	A	G	C	G	C	G	A	A	0	0	G	G	T	T	T	T	A	A
53	2484	0	0	1	1	C	T	G	G	G	G	C	G	G	G	A	A	G	G	C	C	T	T	A	A
54	2514	0	0	1	1	T	T	A	G	G	G	C	G	A	A	A	A	G	G	T	T	T	T	A	A
55	2518	0	0	2	1	C	T	A	G	0	0	G	G	A	G	A	A	G	G	C	T	C	T	A	A
56	2569	0	0	1	1	0	0	G	G	C	G	G	G	G	G	0	0	A	G	C	C	C	C	A	A
57	2641	0	0	2	1	C	T	0	0	G	G	G	G	G	G	0	0	G	G	C	C	C	C	A	A
58	2646	0	0	2	1	T	T	G	G	C	G	C	G	G	G	0	0	G	G	C	C	C	C	A	G
59	2823	0	0	2	1	T	T	A	A	C	G	G	G	A	G	0	0	G	G	0	0	C	T	A	A
60	2828	0	0	2	1	0	0	A	A	G	G	0	0	G	G	0	0	A	G	C	C	T	T	0	0
61	2922	0	0	2	1	C	T	A	G	G	G	G	G	G	G	A	A	A	G	0	0	C	T	A	G
62	2966	0	0	2	1	T	T	A	G	0	0	0	0	0	0	A	A	A	G	C	T	C	C	0	0
63	3025	0	0	2	1	0	0	0	0	G	G	G	G	A	G	A	A	A	G	C	T	C	T	0	0
64	3083	0	0	2	1	C	T	A	G	C	G	C	G	A	G	A	A	A	G	C	T	C	T	0	0
65	3227	0	0	2	1	C	C	A	G	0	0	G	G	G	G	0	0	A	A	C	C	C	T	0	0
66	3285	0	0	2	2	0	0	A	G	C	G	C	G	A	A	A	A	G	G	T	T	C	T	0	0
67	3368	0	0	1	1	C	C	A	A	0	0	G	G	A	G	A	A	0	0	C	T	0	0	A	G
68	3473	0	0	2	1	C	T	A	G	G	G	C	G	A	G	A	A	A	G	C	T	C	T	A	A
69	3475	0	0	2	2	C	T	A	G	G	G	C	G	G	G	C	C	G	G	T	T	C	T	A	A
70	3483	0	0	2	1	C	T	A	G	G	G	C	G	0	0	A	C	G	G	0	0	C	T	A	A
71	3492	0	0	1	2	C	C	A	A	G	G	G	G	A	G	0	0	G	G	C	T	T	T	A	G
72	3565	0	0	2	1	C	T	G	G	G	G	C	G	G	G	A	A	A	G	C	C	C	T	A	A
73	3588	0	0	2	1	T	T	A	A	G	G	G	G	A	G	A	C	G	G	T	T	T	T	A	A
74	3643	0	0	2	1	C	C	G	G	G	G	G	G	G	G	A	A	G	G	C	C	C	T	A	A
75	3759	0	0	2	1	T	T	A	G	G	G	C	G	A	G	A	C	G	G	C	T	C	T	A	A
76	3843	0	0	2	1	C	T	G	G	G	G	C	G	G	G	A	A	A	G	C	C	C	T	A	A
77	3849	0	0	2	1	T	T	A	G	G	G	C	G	A	G	A	C	G	G	T	T	T	T	A	A
78	3898	0	0	2	1	T	T	G	G	G	G	G	G	G	G	A	A	G	G	C	C	C	C	A	A
79	4000	0	0	2	2	C	T	A	G	C	G	C	G	A	G	A	A	G	G	C	C	C	T	A	A
80	4012	0	0	1	1	T	T	A	A	G	G	C	G	A	A	A	A	G	G	0	0	C	T	A	A
81	4041	0	0	2	1	T	T	G	G	G	G	C	C	A	A	A	A	G	G	T	T	C	C	A	A
82	4080	0	0	1	1	T	T	A	G	G	G	C	G	A	A	A	A	G	G	T	T	T	T	A	A
83	4153	0	0	2	1	C	T	A	A	0	0	G	G	A	G	A	A	A	G	0	0	T	T	G	G
84	4257	0	0	1	1	T	T	G	G	G	G	C	G	A	G	A	C	G	G	T	T	T	T	A	G
85	4271	0	0	1	1	C	T	A	A	C	G	G	G	A	G	A	A	A	G	C	T	0	0	A	G
86	4338	0	0	2	1	C	C	A	A	C	G	G	G	G	G	A	A	A	G	C	C	T	T	A	G
87	4351	0	0	2	1	C	T	G	G	G	G	0	0	0	0	0	0	G	G	0	0	0	0	0	0
88	4415	0	0	2	1	C	T	A	A	C	G	G	G	A	G	A	A	A	G	C	T	C	T	A	A
89	4448	0	0	2	1	T	T	A	A	G	G	G	G	A	A	A	A	G	G	T	T	T	T	A	A
90	4476	0	0	2	1	C	T	A	A	C	G	G	G	A	G	A	A	A	G	C	T	T	T	A	A
91	4482	0	0	2	1	C	T	A	G	G	G	C	G	A	G	A	A	G	G	C	T	T	T	A	A
92	4524	0	0	2	1	C	T	A	A	C	G	G	G	A	G	A	A	A	G	C	T	C	T	A	G
93	4542	0	0	1	1	C	T	A	G	G	G	C	G	G	G	A	C	G	G	C	T	T	T	A	A
94	4565	0	0	2	1	T	T	A	A	C	G	G	G	G	G	A	C	A	G	C	T	C	T	A	G
95	4604	0	0	1	1	T	T	A	G	G	G	C	G	A	A	A	A	G	G	T	T	T	T	A	A
96	4614	0	0	2	1	C	C	G	G	C	G	G	G	G	G	0	0	A	G	C	C	C	T	A	A
97	4615	0	0	2	1	C	T	A	A	C	G	G	G	A	G	A	A	A	G	C	T	C	T	A	G
98	4636	0	0	2	1	T	T	A	A	G	G	G	G	0	0	A	A	G	G	T	T	C	C	A	A
99	4652	0	0	1	1	T	T	A	G	G	G	C	G	0	0	0	0	G	G	T	T	C	T	A	A
100	4660	0	0	2	1	T	T	0	0	G	G	C	G	A	A	0	0	G	G	T	T	T	T	A	A
101	4662	0	0	1	1	T	T	G	G	C	G	C	G	G	G	A	A	A	G	C	T	T	T	A	G
102	4668	0	0	1	1	T	T	A	A	G	G	G	G	0	0	A	C	G	G	T	T	C	T	A	A
103	4718	0	0	2	1	C	C	A	A	G	G	G	G	0	0	A	A	A	G	C	C	T	T	A	G
104	4735	0	0	2	1	C	T	A	A	0	0	0	0	0	0	A	A	G	G	C	T	C	T	A	G
105	4753	0	0	1	1	T	T	A	G	0	0	0	0	0	0	0	0	0	0	0	0	0	0	0	0
106	4780	0	0	1	1	T	T	A	G	G	G	C	G	A	A	A	A	G	G	T	T	C	C	A	A
107	4837	0	0	1	1	C	T	A	G	G	G	G	G	G	G	A	A	A	G	C	C	C	C	A	G
108	4922	0	0	2	1	C	T	A	G	G	G	C	G	G	G	A	C	G	G	C	T	0	0	A	A
109	4959	0	0	2	1	C	T	0	0	C	G	0	0	0	0	0	0	0	0	0	0	0	0	0	0
110	4967	0	0	2	1	C	T	0	0	0	0	0	0	0	0	0	0	0	0	0	0	0	0	0	0
111	5013	0	0	2	2	C	T	0	0	C	G	G	G	A	G	A	A	A	G	C	T	C	T	A	G
112	5048	0	0	2	1	C	T	0	0	G	G	C	G	A	G	A	A	A	G	C	C	C	T	A	G
113	5083	0	0	1	1	T	T	0	0	C	C	C	G	0	0	A	C	G	G	T	T	C	T	A	A
114	5125	0	0	2	1	C	T	G	G	G	G	G	G	A	G	A	A	A	G	C	T	C	T	A	G
115	5136	0	0	1	1	C	T	A	G	G	G	G	G	A	G	A	C	G	G	C	T	T	T	A	A
116	5146	0	0	1	1	T	T	A	A	C	G	G	G	A	G	A	C	G	G	T	T	C	T	A	A
117	5154	0	0	1	1	C	C	G	G	G	G	G	G	G	G	A	A	A	G	C	C	C	C	A	A
118	5159	0	0	2	1	C	T	G	G	C	G	C	G	A	G	A	A	G	G	C	T	C	T	A	A
119	5178	0	0	2	1	T	T	A	G	G	G	G	G	A	A	A	A	G	G	T	T	T	T	A	A
120	5329	0	0	1	1	C	T	A	G	G	G	G	G	A	G	A	A	G	G	C	C	T	T	A	A
121	5411	0	0	1	1	T	T	A	G	G	G	C	G	A	G	0	0	G	G	T	T	T	T	A	A
122	5420	0	0	1	1	C	T	A	G	G	G	G	G	0	0	0	0	A	G	C	C	C	C	A	G
123	5468	0	0	2	1	C	C	A	G	G	G	C	G	G	G	0	0	A	A	C	C	T	T	A	G
124	5493	0	0	1	1	T	T	0	0	0	0	G	G	A	G	0	0	G	G	T	T	T	T	A	A
125	5558	0	0	2	1	T	T	G	G	C	G	G	G	G	G	A	A	A	G	C	C	C	C	A	A
126	5635	0	0	2	1	T	T	A	A	C	G	G	G	A	G	0	0	G	G	T	T	C	T	A	A
127	5640	0	0	2	1	T	T	A	A	G	G	G	G	A	G	A	A	A	G	C	T	C	C	A	A
128	5751	0	0	2	1	T	T	A	G	G	G	G	G	A	G	A	A	A	G	C	C	0	0	A	A
129	5809	0	0	2	1	T	T	0	0	G	G	0	0	0	0	0	0	0	0	0	0	0	0	0	0
130	5811	0	0	2	1	0	0	A	G	C	G	G	G	A	G	A	A	G	G	C	T	C	C	A	A
131	5837	0	0	2	1	T	T	A	G	G	G	C	G	A	G	A	A	G	G	T	T	C	C	A	A
132	5839	0	0	2	1	T	T	0	0	0	0	G	G	A	G	A	A	0	0	C	T	T	T	A	A
133	5843	0	0	1	1	C	T	A	G	G	G	C	G	A	A	A	A	G	G	T	T	T	T	A	A
134	5940	0	0	2	1	0	0	G	G	G	G	C	C	A	G	A	C	G	G	T	T	T	T	A	A
135	5944	0	0	2	1	0	0	G	G	G	G	G	G	G	G	A	A	G	G	C	C	C	C	A	A
136	5949	0	0	2	1	T	T	A	G	C	G	C	G	G	G	A	C	A	G	C	T	T	T	A	G
137	5952	0	0	2	1	0	0	A	G	G	G	C	G	A	G	A	A	G	G	0	0	T	T	A	A
138	5975	0	0	1	1	T	T	0	0	G	G	G	G	0	0	A	C	0	0	0	0	T	T	A	G
139	6019	0	0	2	1	T	T	0	0	0	0	0	0	0	0	0	0	A	G	C	T	0	0	0	0
140	6058	0	0	2	1	0	0	A	G	G	G	C	G	A	A	A	A	G	G	T	T	C	T	A	A
141	6073	0	0	1	1	T	T	A	A	C	G	G	G	A	G	A	C	G	G	T	T	T	T	A	A
142	6078	0	0	2	1	T	T	A	A	G	G	G	G	A	G	0	0	A	G	C	T	T	T	A	G
143	6084	0	0	1	1	T	T	A	G	G	G	G	G	A	G	A	A	G	G	T	T	0	0	A	A
